# Supplementary material for: Time- and concentration-dependent changes in gene expression induced by benzo(a)pyrene in two human cell lines, MCF-7 and HepG2
Source: BMC Genomics. 2006 Oct 16;7:260. doi: 10.1186/1471-2164-7-260 (PMC1621085; doi:10.1186/1471-2164-7-260)
Supplement: Additional file 1 — MCF-7 and HepG2 BaP expression changes by 1.4-fold. The data presented in each sheet are genes with an expression ratio of > 1.4 or < 0.714 (i.e. genes with a 1.4-fold change) in at least one sample and had a Student's one-sample T-test p-value of < 0.05 in at least one sample after benzo(a)pyrene exposure. Data from the 6 K and 15 K microarrays are given for each cell line. [file 1471-2164-7-260-S1.xls]

## Sheet: Information
The data presented in each sheet are genes with an expression ratio of > 1.4 or < 0.714 (i.e. genes with a 1.4-fold change) in at least one sample and had a p-value of < 0.05 in at least one sample after benzo(a)pyrene exposure.
Data from the 6K and 15K microarrays are given for each cell line.
Red text represents expression ratios greater than 1.4.
Green text represents expression ration less than 0.714.

## Sheet: HepG2 15k and 6k > 1.4
Array ()*S					15k		15k		15k		15k		15k		15k		15k		15k		15k		15k		15k		15k		6k		6k		6k		6k		6k		6k
Time ()					6		24		48		6		24		48		6		24		48		6		24		48		6		24		48		6		24		48
Compound ()*S					BaP		BaP		BaP		BaP		BaP		BaP		BaP		BaP		BaP		BaP		BaP		BaP		BaP		BaP		BaP		BaP		BaP		BaP
Cell line ()*S					HepG2		HepG2		HepG2		HepG2		HepG2		HepG2		HepG2		HepG2		HepG2		HepG2		HepG2		HepG2		HepG2		HepG2		HepG2		HepG2		HepG2		HepG2
Concentration ()S					0.25		0.25		0.25		1		1		1		2.5		2.5		2.5		5		5		5		2.5		2.5		2.5		5		5		5
IMAGE Clone ID	Gene Symbol	Genbank	Description	Biological Process	ratio	t-test P-value	ratio	t-test P-value	ratio	t-test P-value	ratio	t-test P-value	ratio	t-test P-value	ratio	t-test P-value	ratio	t-test P-value	ratio	t-test P-value	ratio	t-test P-value	ratio	t-test P-value	ratio	t-test P-value	ratio	t-test P-value	ratio	t-test P-value	ratio	t-test P-value	ratio	t-test P-value	ratio	t-test P-value	ratio	t-test P-value	ratio	t-test P-value
15K
205866	AKR1C3	BQ939577	Aldo-keto reductase family 1, member C3 (3-alpha hydroxysteroid dehydrogenase, type II)	cell proliferation;prostaglandin metabolism	1.35934	0.286074	1.08493	0.703445	1.09058	0.198755	1.95807	0.108811	1.43643	0.166888	1.09869	0.263164	2.00534	0.0990985	1.74422	0.115153	1.01343	0.63131	1.41212	0.043846	1.6074	0.0768295	1.07079	0.765233
205819	CPM	NM_001874	Carboxypeptidase M	aromatic compound metabolism;morphogenesis;proteolysis and peptidolysis	1.07256	0.752948	1.04739	0.433148	1.03267	0.745545	1.20136	0.21212	1.26482	0.202409	1.02588	0.820058	1.40899	0.0243603	1.54367	0.16957	1.22131	0.125869	1.42253	0.0548268	1.81374	0.0991746	2.47417	0.0311708
140997	GDF15	BQ883534	Growth differentiation factor 15		1.13204	no replicates	1.13347	0.424065	0.976772	0.673429	1.39666	0.0791069	1.30286	0.0389579	0.713114	0.0760906	1.97284	0.0896245	1.76963	0.0453071	0.940329	0.55581	2.47393	0.0274976	2.08886	0.0463167	1.83452	0.104935
324356	NQO1	NM_000903	NAD(P)H dehydrogenase, quinone 1	electron transport;nitric oxide biosynthesis;response to toxin;synaptic transmission\, cholinergic;xenobiotic metabolism	1.35551	0.259473	1.04626	0.369192	1.028	0.629416	1.54586	0.155451	1.14536	0.158423	1.07182	0.324118	1.87656	0.0169972	1.32814	0.297134	1.09021	0.208839	1.556	0.0597363	1.0313	0.801974	1.06898	0.536591
49442	in	NM_003330	Thioredoxin reductase 1		1.18781	no replicates	1.12579	0.356569	0.970113	0.750435	1.67414	0.26852	1.26295	0.0247392			1.75715	0.0509692	1.63897	0.10337	1.04893	no replicates	1.04465	no replicates			1.08323	no replicates
243488	TUBA3	AK094717	Tubulin, alpha, ubiquitous	neurogenesis	0.902553	0.155687	1.09968	0.332749	1.0302	0.703489	1.13619	0.540828	1.14614	0.237164	0.944467	0.67819	0.933846	0.305034	1.40781	0.0168169	1.24138	0.0340693	1.35835	0.130799	1.45788	0.379817	1.40224	0.319748
120188	ROD1	CR749471	ROD1 regulator of differentiation 1 (S. pombe)	morphogenesis	1.43104	0.35287	0.970328	0.869164	1.13378	0.768212	0.595201	0.0796011	1.04257	0.932621	1.27253	0.116635	0.663331	0.0998421	0.78542	0.545971	1.146	0.291371	1.5311	0.0233158	0.925846	0.55903	1.40118	0.0854496
241958	in	AK094940	Glutamate-cysteine ligase, catalytic subunit		1.13856	0.481294	0.998159	0.982672	0.897762	0.0439795	1.6256	0.408795	1.24143	0.0397463	0.9391	0.6514	1.60163	0.107004	1.44663	0.0964924	0.922071	0.151292			1.15603	0.271281
263087	CRY1	AK125915	Cryptochrome 1 (photolyase-like)	DNA repair;circadian rhythm;vision	1.19078	0.396679	0.98621	0.0648111	0.99413	0.944351	1.44125	0.203436	1.19786	0.0743877	0.937061	0.0879968	1.75381	0.0329355	1.52619	0.305986	0.939396	0.0294328	1.28685	0.0461125	1.25443	0.0209957	0.970062	0.506856
49206	SDPR	NM_004657	Serum deprivation response (phosphatidylserine binding protein)	protein amino acid phosphorylation	1.37239	no replicates			0.947562	0.40024					1.18105	no replicates	1.59644	0.082009	1.09629	no replicates	1.14853	0.286468	1.60246	0.106959	1.46588	0.0109896	1.25992	0.224713
46723	NELL1	BX538019	NEL-like 1 (chicken)	cell adhesion;neurogenesis	0.983241	0.882444	1.03632	0.506313	0.954573	0.16939	1.14742	0.501421	1.1224	0.470747	1.08371	0.197607	1.06078	0.375642	1.56695	0.185337	1.21229	0.00303827	0.938347	0.444242	1.41112	0.19489	1.43417	0.125392
173188	OKL38	AY258066	Pregnancy-induced growth inhibitor	electron transport;regulation of transcription\, DNA-dependent	1.0275	0.253909	0.990362	0.242415	0.97993	0.236338	1.25821	0.491955	0.949384	0.204038	0.999092	0.982459	1.59961	0.304191	1.11584	0.450847	1.06173	0.00371136	1.74441	0.137221	0.982226	0.331235	0.994029	0.927266
136075	ZBTB38	XM_172341	Hypothetical protein FLJ35036		1.08323	0.473637	0.991181	0.875313	0.910901	0.0921906	1.05669	0.535772	1.03449	0.320354	1.06278	no replicates	1.69904	no replicates	1.0672	0.601286	1.00833	0.941965	1.4891	0.0473851	0.973985	0.047012	0.996878	0.841709
897491	JAG1	AF003837	Jagged 1 (Alagille syndrome)	N signaling pathway;angiogenesis;cell fate determination;endothelial cell differentiation;hemopoiesis;histogenesis and organogenesis;keratinocyte differentiation;myoblast differentiation;neurogenesis;regulation of cell migration;regulation of cell proliferation	1.1884	0.514254	1.10052	0.381301	1.14453	0.406261	1.38793	0.321936	1.30115	0.176337	0.897078	0.169684	1.76589	0.0392103	2.21536	0.110276	0.842114	0.307218	1.19679	0.380897	1.19839	0.0540763	0.9489	no replicates
265459	LOC400456				0.954397	no replicates									1.1878	0.439447	0.937822	0.493398	1.1967	0.477162	1.16507	no replicates	1.11718	0.0818823	1.72761	0.134507	1.70795	0.0031695
2353276	CCL20	BG534134	Chemokine (C-C motif) ligand 20	antimicrobial humoral response (sensu Vertebrata);cell-cell signaling;chemotaxis;inflammatory response;signal transduction	1.29062	0.430429	1.01881	0.920908	0.944925	0.373721	1.28636	0.00322292	1.02931	0.799801	0.88051	0.343324	1.46067	0.102913	0.881001	0.293588	0.735678	0.0627392	1.50086	0.138312	0.71511	0.284598	0.728436	0.178466
129467	HIST1H2BJ	BF983642	Histone 1, H2bj	nucleosome assembly;regulation of transcription\, DNA-dependent	0.940119	0.756237	1.33439	0.192956	1.0006	0.987346	0.686511	0.000890267	1.55066	0.338722	1.0763	0.486697	0.565553	0.0108374	1.40908	0.0541418	1.16926	0.0236458	0.857715	0.483499	0.929405	0.182082	1.04881	0.563161
376772	RPS27L	BC047648	Ribosomal protein S27-like	cell proliferation;protein biosynthesis;signal transduction	1.07548	0.675513	0.985171	0.272638	1.13658	0.138887	1.1647	0.328011	1.0527	0.206382	1.40653	0.305111	1.10615	0.0998905	1.07296	0.0314107	1.18057	0.031671	1.02839	0.764214	1.30767	0.187484	1.61321	0.0229382
268891	HIST1H2AD	BQ051491	Histone 1, H3d	embryogenesis and morphogenesis;nucleosome assembly	0.972194	0.863449	1.36265	0.00710416	1.10323	0.209161	0.692539	0.020897	1.47566	0.168481	1.02962	0.799229	0.58945	0.0448682	1.71046	0.086659	1.18555	0.0125343	0.950428	0.772798	0.889849	0.0105634	1.03128	0.729908
234314	APOC1	AJ249921	Apolipoprotein C-I	lipid metabolism;lipid transport;lipoprotein metabolism	1.17417	0.486822	0.997804	0.982503	0.984171	0.936002	1.17175	0.251758	1.02625	0.0399203	1.10279	0.0189517	1.28633	0.0574182	1.00604	0.911629	1.09133	0.046044	1.5957	0.0706593	1.05612	0.350559	1.4445	0.0316491
1473211	HIST1H2BN	CA310244	Histone 1, H2bn	nucleosome assembly;regulation of transcription\, DNA-dependent	0.949959	0.415293	1.36352	0.0740958	1.03739	0.43418	0.723056	0.0625311	1.4642	0.133594	1.06814	0.24786	0.675486	0.00847844	1.73695	0.00308743	1.18922	0.0730385	0.883937	0.265743	0.951315	0.269553	1.04819	0.176133
1673711	GOLGA1	U51587	Golgi autoantigen, golgin subfamily a, 1		2.36043	no replicates			0.559813	no replicates	0.628749	no replicates			1.67984	0.0126204	0.639226	0.129358	0.65985	0.494666	1.11106	no replicates	0.924276	0.333743	0.773205	0.034811	1.14329	0.601981
42808	RAP1GA1	BC035030	RAP1, GTPase activating protein 1	signal transduction	1.13825	0.430688	1.03958	0.192235	0.994667	0.938038	1.13591	0.215423	1.4191	0.34888	1.08116	0.5538	1.17936	0.577876	1.4561	0.305666	1.14891	0.0226718	1.0195	0.564082	1.1549	0.0812542	0.883788	0.272593
327427	XIST	BX648323	X (inactive)-specific transcript		1.41555	0.481706	0.965281	0.521493	1.01231	0.0204777	1.09547	0.316303	1.04978	0.495679	1.22843	0.486985	1.18121	0.39977	0.961972	0.3095	0.996067	0.969147	0.939101	no replicates	0.902526	0.0957668	1.02081	no replicates
252515	KYNU	CR609484	Kynureninase (L-kynurenine hydrolase)	tryptophan catabolism	0.899263	0.595443	1.02743	no replicates	1.02431	0.321361	0.995683	no replicates	1.09075	0.0705194	1.00883	no replicates	0.997805	0.980522	1.28228	0.306005	1.10351	0.101054	0.960393	0.704853	1.43416	0.0481053	1.00344	no replicates	0.992706	0.68525	1.11221	0.0827361	1.03912	0.253654	0.941734	0.229669	1.27742	0.178735	1.06685	0.207239
122906	MYO1B	NM_012223	Myosin IB		1.00053	0.990642	1.0064	0.980553	1.00008	0.999035	1.00939	0.902085	0.80869	0.322603	0.803167	0.245945	1.03699	0.597484	0.80223	0.262954	0.762554	0.0952329	1.42058	0.0455371	0.696739	0.0443553	0.768723	0.114468
323511	C7orf36	BX648555	Chromosome 7 open reading frame 36		0.945904	0.689669	1.00659	no replicates	1.01795	0.759814	1.05972	0.634992	1.02835	0.505917	1.05314	0.573113	1.00865	0.885892	1.04117	0.730452	1.0193	0.533518	1.07555	0.288465	1.15832	0.100783	1.45726	0.0488525
196784		AL359654	Similar to Kruppel-like factor 7 (ubiquitous); ubiquitous Kruppel-like transcription factor		1.04356	0.651268	1.00306	0.950874	0.993531	no replicates	0.932476	0.569813	0.96784	0.51082	1.04757	0.36201	0.73307	0.103198	0.751086	0.107932	0.979683	0.477512	1.4237	0.235531	0.724015	0.0156916	1.20305	0.272989
760246	BLOC1S2	NM_001001342	Biogenesis of lysosome-related organelles complex-1, subunit 2		1.03627	0.564832	1.00623	0.475335	1.00614	no replicates	1.09598	0.446837	1.03312	0.436782	1.09427	no replicates	1.03983	0.336288	1.02161	0.682615	1.08094	0.195924	1.22475	no replicates	1.40136	0.0386016	1.30369	0.186897
152435	TUBB6	AK092677	Tubulin beta MGC4083		0.92375	0.233004	1.0809	0.30041	1.0457	0.835045	1.14034	0.264228	1.0708	0.632347	0.978613	0.856061	1.00306	0.945308	1.30808	0.225661	1.08934	0.251366	1.08779	0.0436578	1.46938	no replicates	1.33206	0.0696811
757097	KIAA0368			regulation of transcription\, DNA-dependent	1.02805	0.248436	1.06213	no replicates	1.44517	no replicates	1.08061	no replicates	1.0549	0.215191	0.915366	0.00933797	0.991949	0.901758	1.06569	0.661881	1.00933	0.919739	0.984716	0.788729	1.07269	0.182855	1.10425	no replicates
809523	APOC2	BG568052	Apolipoprotein C-II	circulation;lipid catabolism;lipid transport	1.0563	0.713926	0.923768	0.50543	0.958001	0.764676	1.2584	0.0119821	0.990152	0.886215	1.2907	0.407999	1.03341	0.289402	0.930157	0.174229	1.12404	0.0701438	1.21237	0.231055	1.02336	0.806448	1.49089	0.133967	1.04327	0.0132467	0.945203	0.277093	1.17975	0.0444529	1.08328	0.505535	1.06432	0.0850073	1.15588	0.143082
310495	RPL21	CR602527	Ribosomal protein L21	protein biosynthesis;ribosome biogenesis	1.02158	0.881623	1.01848	0.833321	0.994255	0.937338	1.18036	0.609588	1.05978	0.582698	1.03967	0.0280399	1.01572	0.644931	0.935619	0.36365	0.998995	0.958002	1.01925	no replicates	0.955903	0.582127	1.60056	0.380275
1868295	GEM	NM_005261	GTP binding protein overexpressed in skeletal muscle	cell growth and/or maintenance;cell surface receptor linked signal transduction;immune response;small GTPase mediated signal transduction	0.993365	0.721395	1.14305	0.556129	0.948233	0.298078	1.07744	0.312053	1.1129	0.177136	1.04659	0.669688	1.03662	0.115961	0.994144	0.919972	1.04312	0.145063	1.34603	0.0349924	1.22686	0.231418	1.41718	0.103854
139835	UGDH	AF061016	UDP-glucose dehydrogenase	UDP-glucose metabolism;UDP-glucuronate biosynthesis;electron transport;glycosaminoglycan biosynthesis	1.05892	0.499532	1.06474	0.660481	0.961017	0.344898	1.45444	0.00140596	1.17792	0.273025	0.955252	0.49789	1.27879	0.160984	1.25313	0.160283	0.960015	0.378074	1.28556	no replicates	0.775526	0.0257029	0.963096	no replicates
486195	THBS1	NM_003246	Thrombospondin 1	blood coagulation;cell adhesion;cell motility;neurogenesis	1.26859	0.202419	0.893313	no replicates	0.989974	0.707029	1.26477	0.377947	0.959356	0.281541	0.711688	0.261928	1.55306	0.0398977	0.915274	0.00717038	0.73633	0.177408	1.39543	0.0474699	0.991663	0.727495	0.679651	0.126684
194398	TXN	BM810480	Thioredoxin	cell motility;cell proliferation;cell-cell signaling;electron transport;signal transduction	1.19337	0.572397	1.08284	0.410991	1.00568	0.929756	1.22665	0.174342	1.29325	0.268174	1.08265	0.547916	1.24903	no replicates	1.38628	0.0392339	1.00244	0.956077	1.33559	0.358855	1.22899	0.0207813	1.48882	0.226503
726149	ANKMY1	BC036198	Similar to RIKEN cDNA 0710001B24		1.01057	0.838803	1.07648	0.312671	1.04753	0.277662	1.05914	0.392286	1.14251	0.0141794	1.14779	0.206872	1.02053	0.922723	1.09282	0.432953	1.08711	0.467917	1.08748	no replicates	1.45469	0.0278921	0.931453	no replicates
1524985	SP3			regulation of transcription\, DNA-dependent	0.990131	0.886978	1.10936	0.0809961	1.44194	no replicates	1.01204	0.0172301	1.05627	0.307301	0.997784	no replicates	0.993814	0.916438	0.977262	0.74875	1.00611	0.912726	1.05104	0.0233464	1.1801	0.000961993	0.998883	no replicates
273392	RHOQ	BM558246	Phosphatidylinositol glycan, class F		0.970085	0.116668	1.02776	no replicates	0.969524	no replicates	1.11523	no replicates	1.10779	no replicates	0.973845	0.486603	1.23148	0.00504193	1.18995	0.248342	1.10738	0.0353382	1.28113	0.126845	1.35133	0.16236	1.42871	0.0418817
811740	ITGA2	X17033	Integrin, alpha 2 (CD49B, alpha 2 subunit of VLA-2 receptor)	blood coagulation;cell-matrix adhesion;integrin-mediated signaling pathway;organogenesis	1.03727	0.099605	1.02982	0.70991	1.05213	0.743001	0.926624	0.0394239	1.06978	0.400338	0.966748	0.553672	1.0332	0.341572	1.31348	0.114234	0.959642	0.190002	0.908597	0.00361164	1.44094	0.0478976	1.02051	0.530095	1.00155	0.898797	1.21939	5.97015e-09	0.949997	0.630056	0.94038	0.0145487	1.24494	6.4315e-12	1.11695	0.0563868
259649	IER3	BM994398	Immediate early response 3	anti-apoptosis;cell growth and/or maintenance;embryogenesis and morphogenesis;morphogenesis	1.02032	0.893566	1.04709	0.297692	0.914588	0.320964	1.11061	0.000264847	1.0173	0.649874	0.79746	0.0318157	1.12402	0.277981	1.22931	0.047276	0.936065	0.103261	1.20762	0.124412	1.43534	0.124173	1.15168	0.349043
214006	HIST1H2BG			nucleosome assembly;regulation of transcription\, DNA-dependent	0.977211	0.89768	1.37646	0.0120846	1.07515	0.628385	0.733098	0.212564	1.35764	0.258064	1.03749	0.135003	0.61606	0.0361984	1.54786	0.0304848	1.20326	0.0844474	0.951668	0.611769	0.907049	0.484074	1.11466	0.0971178	0.679864	3.17013e-05	1.31805	2.98227e-06	1.18587	0.0958502	0.906155	0.264792	1.06746	0.0636613	1.0524	0.056452
110931	PCNA	BE896331	Proliferating cell nuclear antigen	DNA repair;regulation of DNA replication;regulation of cell cycle	1.11821	0.568733	1.09604	0.0315278	0.987722	0.882928	0.985725	0.502833	1.0738	0.201759	0.997912	0.965547	1.03187	0.624506	1.15039	0.217152	1.20085	0.224347	1.16883	0.217823	1.17465	0.12537	1.45443	0.328133
270667	in	AK125284	RGM domain family, member B						0.952122	no replicates	1.11419	no replicates			1.01106	0.801874	1.36739	0.042784	1.07271	0.485603	0.922023	no replicates	1.52772	0.216447	0.93583	0.43448	1.03668	0.23374
269733	BNC2	NM_017637	Basonuclin 2		1.56795	no replicates									1.09408	0.579404	1.17331	0.1444	1.03152	0.838226	1.18333	no replicates	0.816218	0.0273473	0.948139	0.370434	0.936048	0.327919
1643852		CR749477	PF20		1.26357	0.394159	1.0411	0.766371	1.50471	no replicates	0.903776	0.0695164	1.12819	0.683145	1.12404	0.264476	0.910536	0.404086	0.901164	0.144248	1.12723	0.0407162	1.01942	0.610176	0.913789	0.292627	1.05204	0.720474
381786	MAK	NM_005906	Male germ cell-associated kinase	protein amino acid phosphorylation;spermatogenesis	0.986519	0.783469	1.01068	0.781801	1.08911	0.122294	1.1107	0.220815	1.0815	0.0356468	1.27959	no replicates	1.05661	0.0877037	1.14014	0.0901062	1.10942	0.0774222	1.12863	0.337167	1.22996	0.07429	1.56597	0.0337902
25398	UNC84A	BX640866	Unc-84 homolog A (C. elegans)		1.00515	0.583767	1.19116	0.204357	0.921782	0.196256	0.770312	0.0217782	1.3002	0.208445	1.01009	0.788684	0.754246	0.0105085	1.4073	0.19135	1.10344	0.0912892	0.948176	0.228648	1.00581	0.928375	0.919895	0.550215
233273	STOM	NM_004099	Stomatin		1.0467	0.64479	0.965772	0.231712	0.952436	0.0658645	1.04934	0.209393	1.03464	0.163339	1.04753	0.547531	1.12161	0.11017	1.17068	0.11783	1.25284	0.00500605	1.14532	0.154749	1.45308	0.0576622	1.36046	0.0812797
731750	TAF6L	BC008785	TAF6-like RNA polymerase II, p300/CBP-associated factor (PCAF)-associated factor, 65kDa	chromatin remodeling;regulation of transcription from Pol II promoter;transcription initiation	0.866622	0.0311674	1.07146	0.258075	1.07704	0.662074	0.71274	0.111075	1.45801	0.29489	1.01227	0.842807	0.615333	0.0498016	1.25095	0.268105	1.03167	0.079347	0.858589	0.476563	0.871522	0.0305523	1.01862	0.195053
166273	CDKN1A	NM_078467	Cyclin-dependent kinase inhibitor 1A (p21, Cip1)	cell cycle arrest;induction of apoptosis by intracellular signals;negative regulation of cell proliferation;oncogenesis;regulation of CDK activity	0.854933	0.533155	1.0289	0.333016	0.903524	0.510791	0.984379	0.659662	0.969067	0.734713	0.63878	0.114337	0.949313	0.37419	1.00212	0.989472	0.994107	0.952054	1.37725	0.0453939	1.30185	0.00548035	1.32645	0.112217
154996		AI732317	Transcribed locus		1.25585	0.374174	1.01392	0.26392	0.988671	0.936006	1.1873	0.215389	0.997931	0.980789	1.04388	0.115454	1.47069	0.0452028	0.970753	0.762117	0.912344	0.441474	1.09975	0.0858994	0.84952	0.0176285	0.840135	no replicates
1842170	HIST1H4B	BX102654	Histone 1, H4b		0.882579	0.0393574	1.20937	0.203461	1.13407	0.384557	0.77207	0.0296533	1.4394	0.365929	1.24281	0.26478	0.629556	0.00214319	1.22039	0.136637	1.22743	0.0338462	0.879545	0.345144	0.957766	0.394971	1.2474	0.124292
6K
1926446	E2F6	NM_198258	E2F transcription factor 6	negative regulation of transcription from Pol II promoter;regulation of cell cycle																									1.98931	0.0724272	2.03383	0.186055	1.0038	0.951459	1.81216	no replicates
1473304	AKR1C3	BQ939577	Aldo-keto reductase family 1, member C3 (3-alpha hydroxysteroid dehydrogenase, type II)	cell proliferation;prostaglandin metabolism																									1.53294	5.15061e-06	1.52242	0.155016	1.09869	0.0137299	1.32937	4.11619e-05	1.31346	0.00108138	1.12103	0.0185217
897822	SYK	BX647192	Spleen tyrosine kinase	G-protein coupled receptor protein signaling pathway;cell proliferation;enzyme linked receptor protein signaling pathway;intracellular signaling cascade;organogenesis;protein amino acid phosphorylation;protein complex assembly																									1.05643	0.0479171	0.99915	0.975917	1.0287	no replicates	1.68139	no replicates	0.983107	no replicates
810724	IER3	BM994398	Immediate early response 3	anti-apoptosis;cell growth and/or maintenance;embryogenesis and morphogenesis;morphogenesis																									1.09294	0.0850216	1.27538	8.08508e-05	0.963488	0.546374	1.12428	0.000288567	1.50985	0.0107454	1.17146	0.000109667
796694	BIRC5	BM909357	Baculoviral IAP repeat-containing 5 (survivin)	G2/M transition of mitotic cell cycle;anti-apoptosis;oncogenesis	0.90815	no replicates	0.998695	no replicates			1.00956	0.829238	1.04312	no replicates			0.948637	0.0248762	1.14877	0.213603	1.23856	0.0653989	0.969605	0.659107	1.0499	0.575629	1.04597	0.460124	0.895875	0.245574	1.10685	0.23963	1.44946	0.000301951	1.03172	0.0511308	1.03594	0.173495	1.12089	0.0643988
789376	TXNRD1	NM_003330	Thioredoxin reductase 1	electron transport;heavy metal sensitivity/resistance;signal transduction																									1.48371	0.0241027	1.47715	0.0422012	0.977321	0.541035	1.3296	0.136429	1.40836	0.0582595	1.08986	0.0179546
789182	PCNA	BE896331	Proliferating cell nuclear antigen	DNA repair;regulation of DNA replication;regulation of cell cycle																									0.985807	0.332902	1.2823	3.00634e-06	1.36857	0.0281926	1.08745	5.64442e-05	1.31859	0.002994	1.43986	0.000824137
784772	AKAP12	NM_005100	A kinase (PRKA) anchor protein (gravin) 12	G-protein coupled receptor protein signaling pathway;protein targeting	1.10213	0.28923	1.15371	0.337236	0.980415	0.449396	1.12009	0.230035	1.36171	0.156504	0.844355	0.158948	1.14944	0.0917897	1.85701	0.322986	0.854511	0.0781858	1.18121	0.0679705	1.72308	0.000431851	0.919872	0.53672	0.98397	0.417835	1.40559	0.0529599	0.774815	3.84637e-08	1.03835	0.7313	1.3207	0.00216304	1.10382	0.0155936
768443	MGST1	AK123482	Microsomal glutathione S-transferase 1	prostaglandin metabolism																									1.05774	0.359364	1.28572	0.0311976	1.10996	0.271468	1.19162	0.0816902	1.59138	2.64466e-06	1.11391	0.141507
668685	IGFBP1	CR595377	Insulin-like growth factor binding protein 1	regulation of cell growth;signal transduction																									1.68156	0.0806971	1.07795	0.503307	0.925239	0.0794736	1.49797	0.127931	1.24858	0.0331553	1.09741	0.330606
590369	SERPINE1	BX649164	Serine (or cysteine) proteinase inhibitor, clade E (nexin, plasminogen activator inhibitor type 1), member 1	blood coagulation																									1.55793	5.28457e-05	1.68635	0.114662	0.838241	0.274846	1.59357	0.105183	1.56053	0.0423296	1.11733	0.0169856
469369	POLR2E	AK122813	Polymerase (RNA) II (DNA directed) polypeptide E, 25kDa	transcription from Pol II promoter																									2.30051	0.484589	1.04111	0.310286	0.987873	0.221681	1.06982	0.00902276	1.04816	0.579063	1.09322	0.0778528
436094	RBP1	BF508021	Retinol binding protein 1, cellular	retinoid metabolism;transport;vitamin A metabolism																									1.48891	0.487013	1.05638	no replicates	1.0365	no replicates	1.04152	0.0978315	1.03228	0.253327	1.07454	0.0391936
428103	CD1C	NM_001765	CD1C antigen, c polypeptide	antimicrobial humoral response (sensu Vertebrata)																									0.910539	no replicates	1.06608	no replicates	0.995023	0.772647	3.0651	no replicates	1.0514	0.00230889	1.04844	0.212523
378461	SPP1			T-helper 1 type immune response;anti-apoptosis;cell-cell signaling;cell-matrix adhesion;immune cell chemotaxis;negative regulation of bone mineralization;positive regulation of T-cell proliferation;regulation of myeloid blood cell differentiation																									1.14717	0.0111475	1.66475	0.00446081	1.30321	5.77772e-05	1.09196	0.000788209	1.51323	0.000360444	1.28065	9.6737e-05
361639	GCLM	NM_002061	Glutamate-cysteine ligase, modifier subunit	cysteine metabolism;glutathione biosynthesis																									1.70758	0.0556363	1.37031	0.177003	0.897307	0.384264	1.74051	0.147026	1.38476	0.0188279	1.03393	0.222776
276091	ITPKB	AJ242780	Inositol 1,4,5-trisphosphate 3-kinase B	signal transduction																									1.36095	0.073998	1.36163	0.327256	0.773215	0.213982	1.40079	0.0239848	1.28986	4.10177e-06	1.30895	5.00203e-07
244307	SERPINE1	BX649164	Serine (or cysteine) proteinase inhibitor, clade E (nexin, plasminogen activator inhibitor type 1), member 1	blood coagulation																									1.2729	8.08636e-05	1.35164	0.136126	0.797418	1.61577e-05	1.36245	0.0448637	1.51018	0.0132993	1.06818	0.0202042
214990	GSN	AK125819	Gelsolin (amyloidosis, Finnish type)	actin filament polymerization																									1.02318	0.232803	0.957055	0.00670864	1.15505	0.196449	0.937165	0.27332	1.10013	0.00690517	1.47293	0.00666033
196992	AKR1C2	AK095239	Aldo-keto reductase family 1, member C1 (dihydrodiol dehydrogenase 1; 20-alpha (3-alpha)-hydroxysteroid dehydrogenase)	canalicular bile acid transport;digestion;lipid metabolism																									1.59815	3.46522e-06	1.7086	0.00172381	1.1184	0.00284273	1.35114	0.00100442	1.48801	4.67319e-06	1.11454	0.035094

## Sheet: HepG2 15k and 6k < 0.714
Array ()*S					15k		15k		15k		15k		15k		15k		15k		15k		15k		15k		15k		15k		6k		6k		6k		6k		6k		6k
Time ()					6		24		48		6		24		48		6		24		48		6		24		48		6		24		48		6		24		48
Compound ()*S					BaP		BaP		BaP		BaP		BaP		BaP		BaP		BaP		BaP		BaP		BaP		BaP		BaP		BaP		BaP		BaP		BaP		BaP
Cell line ()*S					HepG2		HepG2		HepG2		HepG2		HepG2		HepG2		HepG2		HepG2		HepG2		HepG2		HepG2		HepG2		HepG2		HepG2		HepG2		HepG2		HepG2		HepG2
Concentration ()S					0.25		0.25		0.25		1		1		1		2.5		2.5		2.5		5		5		5		2.5		2.5		2.5		5		5		5
IMAGE Clone ID	Gene Symbol	Genbank	Description	Biological Process	ratio	t-test P-value	ratio	t-test P-value	ratio	t-test P-value	ratio	t-test P-value	ratio	t-test P-value	ratio	t-test P-value	ratio	t-test P-value	ratio	t-test P-value	ratio	t-test P-value	ratio	t-test P-value	ratio	t-test P-value	ratio	t-test P-value	ratio	t-test P-value	ratio	t-test P-value	ratio	t-test P-value	ratio	t-test P-value	ratio	t-test P-value	ratio	t-test P-value
15K
1673711	GOLGA1	U51587	Golgi autoantigen, golgin subfamily a, 1		2.36043	no replicates			0.559813	no replicates	0.628749	no replicates			1.67984	0.0126204	0.639226	0.129358	0.65985	0.494666	1.11106	no replicates	0.924276	0.333743	0.773205	0.034811	1.14329	0.601981
267256	CTGF	NM_001901	Connective tissue growth factor	DNA metabolism;FGF receptor signaling pathway;angiogenesis;cell migration;cell-matrix adhesion;epidermal differentiation;integrin-mediated signaling pathway;ossification;regulation of cell growth;response to wounding	1.00428	0.823144	0.825161	0.0700103	0.841982	0.0366839	0.939097	0.417444	0.802496	0.162687	0.745406	0.401104	1.05722	0.178336	0.673221	0.162018	0.715581	0.0664538	1.12624	0.245327	0.690283	0.0821906	0.639668	0.0763441	1.06955	0.0255847	0.673169	0.0291906	0.658027	0.0162906	0.91	0.320934	0.710033	0.00884639	0.738705	7.93568e-07
248095	KIAA0701	AK131330	Hypothetical protein LOC92497	protein biosynthesis	0.96566	0.248927	0.896683	0.257649	1.05058	0.309464	1.03536	0.7981	0.792336	0.332781	0.818442	0.0475424	1.01644	0.360573	0.708152	0.0410183	0.765234	0.113426	1.26795	0.00866121	0.675647	0.0453031	0.699455	no replicates
486195	THBS1	NM_003246	Thrombospondin 1	blood coagulation;cell adhesion;cell motility;neurogenesis	1.26859	0.202419	0.893313	no replicates	0.989974	0.707029	1.26477	0.377947	0.959356	0.281541	0.711688	0.261928	1.55306	0.0398977	0.915274	0.00717038	0.73633	0.177408	1.39543	0.0474699	0.991663	0.727495	0.679651	0.126684
731750	TAF6L	BC008785	TAF6-like RNA polymerase II, p300/CBP-associated factor (PCAF)-associated factor, 65kDa	chromatin remodeling;regulation of transcription from Pol II promoter;transcription initiation	0.866622	0.0311674	1.07146	0.258075	1.07704	0.662074	0.71274	0.111075	1.45801	0.29489	1.01227	0.842807	0.615333	0.0498016	1.25095	0.268105	1.03167	0.079347	0.858589	0.476563	0.871522	0.0305523	1.01862	0.195053
234212	APOH	BG564677	Apolipoprotein H (beta-2-glycoprotein I)	complement activation\, classical pathway	0.958012	0.516727	0.827847	0.00925993	1.04306	0.63877	1.12093	no replicates	0.802892	0.004644	0.90209	0.0719217	0.964374	no replicates	0.674254	0.0455307	0.923821	0.0556896	0.949438	0.359499	0.693532	0.131238	0.849413	0.369456
233279	SCD	NM_005063	Stearoyl-CoA desaturase (delta-9-desaturase)	fatty acid biosynthesis	0.819978	0.119421	0.889567	0.0845477	0.933081	0.309337	1.0972	no replicates	0.753954	0.35381	0.923069	0.571564	0.851413	0.0728071	0.538364	0.00755829	0.872447	0.389303	1.02854	0.735904	0.538927	0.09115	0.91381	0.079574
1524557	HIST1H3E	BG676315	Histone 1, H3e		1.02705	0.825918	1.24197	0.118916	1.04962	0.692251	0.711594	0.0128786	1.34653	0.121115	1.11275	0.209245	0.690957	0.0726764	1.24897	0.190101	1.09897	0.177145	1.02969	0.525572	1.02843	0.799913	1.16986	0.162832
120188	ROD1	CR749471	ROD1 regulator of differentiation 1 (S. pombe)	morphogenesis	1.43104	0.35287	0.970328	0.869164	1.13378	0.768212	0.595201	0.0796011	1.04257	0.932621	1.27253	0.116635	0.663331	0.0998421	0.78542	0.545971	1.146	0.291371	1.5311	0.0233158	0.925846	0.55903	1.40118	0.0854496
129467	HIST1H2BJ	BF983642	Histone 1, H2bj	nucleosome assembly;regulation of transcription\, DNA-dependent	0.940119	0.756237	1.33439	0.192956	1.0006	0.987346	0.686511	0.000890267	1.55066	0.338722	1.0763	0.486697	0.565553	0.0108374	1.40908	0.0541418	1.16926	0.0236458	0.857715	0.483499	0.929405	0.182082	1.04881	0.563161
268891	HIST1H2AD	BQ051491	Histone 1, H3d	embryogenesis and morphogenesis;nucleosome assembly	0.972194	0.863449	1.36265	0.00710416	1.10323	0.209161	0.692539	0.020897	1.47566	0.168481	1.02962	0.799229	0.58945	0.0448682	1.71046	0.086659	1.18555	0.0125343	0.950428	0.772798	0.889849	0.0105634	1.03128	0.729908
34218	BBOX1	AF082868	Butyrobetaine (gamma), 2-oxoglutarate dioxygenase (gamma-butyrobetaine hydroxylase) 1	biological_process unknown;carnitine biosynthesis	0.956097	no replicates	0.998478	0.96769	0.885434	0.25331	0.913857	0.0386189	0.929988	0.200225	0.694462	no replicates	0.947206	0.563498	0.911392	0.318406	1.03545	no replicates	0.919923	0.0902396	0.917236	0.222488	0.832341	0.14655
48685	FKBP3	BG112095	FK506 binding protein 3, 25kDa	protein folding	1.2618	no replicates	1.0106	0.0590482			1.11831	0.203235	1.21897	no replicates	1.04557	no replicates	1.01502	0.0495367	1.07736	no replicates	1.10291	no replicates	1.14991	0.243451	0.670236	no replicates	1.08252	no replicates
39544	in multiple clusters	AK057568	Inactivation escape 2		1.05138	no replicates	1.05407	0.239606	0.909673	0.286508	0.896567	0.0373554	0.89883	0.168314	0.622473	no replicates	0.930962	no replicates	0.896585	no replicates	0.953137	0.338567	0.894813	0.102116	0.948517	no replicates	0.939157	0.656253
1644864		AI005270	Transcribed locus		0.641257	no replicates			0.884399	no replicates	1.00005	no replicates			1.00986	0.901683	1.03299	0.0301907	0.919834	0.0725861	0.838518	no replicates	0.942616	no replicates	1.01294	0.772723	0.987073	0.824848
108653	FIGN	T72692	Homo sapiens, clone IMAGE:5418366, mRNA	proteolysis and peptidolysis	0.766973	0.398181	1.00275	0.704611	0.986787	0.887414	0.982022	0.171425	1.00898	0.92448	0.691885	0.228508	0.784183	0.0424707	0.874459	0.499773	0.89164	0.553029	1.05003	0.223503	1.05387	0.622617	0.994699	0.934879
28150	in multiple clusters				0.949269	no replicates	1.03866	0.0338242	0.911377	0.346588	0.887316	0.112642	1.01699	no replicates	0.689966	0.1801	0.879944	0.0997897	0.901031	0.0588543	0.982407	0.724359	0.98949	0.840365	1.06607	0.574675	1.20467	0.627682
726731	CD2AP	AF146277	CD2-associated protein	protein complex assembly;signal transduction;substrate-bound cell migration\, cell extension	1.14596	no replicates	1.04877	0.0384761	1.02935	0.70537	1.0581	0.184224	0.985179	0.567427	1.08271	no replicates	0.883131	no replicates	0.673145	no replicates	0.965749	no replicates	1.0019	no replicates	1.10973	0.188524	1.11037	0.124211
122906	MYO1B	NM_012223	Myosin IB		1.00053	0.990642	1.0064	0.980553	1.00008	0.999035	1.00939	0.902085	0.80869	0.322603	0.803167	0.245945	1.03699	0.597484	0.80223	0.262954	0.762554	0.0952329	1.42058	0.0455371	0.696739	0.0443553	0.768723	0.114468
25100	TXNDC11	BC002856	Hypothetical protein LOC51061		0.934388	0.681819	1.01378	0.296844	0.910073	0.544427	0.985135	0.702488	0.882158	0.060849	0.643831	0.327515	0.898767	0.0628374	0.940531	0.0151551	0.953114	0.641849	0.936119	0.172703	0.970167	0.512775	0.909233	0.322104
166616	FAIM2	NM_012306	Fas apoptotic inhibitory molecule 2	anti-apoptosis	0.878397	0.260035	0.852722	0.0827017	0.882492	0.0537164	0.774571	0.0897733	0.80051	0.0122551	0.856295	0.199635	0.872915	0.0683672	1.00442	0.902859	0.925381	0.0740097	0.754589	0.236432	0.800907	0.167809	0.66533	no replicates
1412245	CPA2	BC007009	Carboxypeptidase A2 (pancreatic)	proteolysis and peptidolysis;vacuolar protein catabolism	0.859706	0.012904	0.939169	0.094288	0.840577	0.0571172	0.911748	0.234726	1.01516	0.14363	0.596315	no replicates	0.882768	0.166188	0.899483	0.100145	0.894377	0.0990629	0.973694	no replicates	0.905872	0.0842872	0.953023	0.472626
51783	MUM1	NM_032853	Melanoma associated antigen (mutated) 1		0.915388	0.258427	0.907697	0.150449	0.981767	0.832284	0.914172	0.179373	0.917462	0.285853	0.846144	0.434422	0.894485	0.1419	0.823443	0.138826	0.914357	0.0765874	0.857378	0.263945	0.789664	0.0165705	0.708241	0.159952
26063	C4A	NM_001002029	Complement component 4B, centromeric	complement activation\, classical pathway;inflammatory response;regulation of muscle contraction	0.931289	no replicates	0.853253	0.364705	0.978691	0.458786	0.885656	0.0627371	0.780038	0.197691	0.658132	0.390434	0.878918	0.00274149	0.872471	0.267264	0.883566	0.415819	0.995848	0.944077	0.985767	0.658311	1.00825	0.908019
137535	TRIM24	NM_015905	Transcriptional intermediary factor 1		0.867709	0.0727378	0.987935	0.889569	1.05057	0.506949	1.0854	no replicates	0.915775	0.306993	0.905622	0.487753	0.645091	0.0248096	0.824519	0.401062	0.986716	0.781514	0.75761	0.0899706	0.835161	0.0637525	1.0352	0.726849
110582	FLJ32810	XM_370651	Hypothetical protein FLJ32810		1.09544	0.532875	0.946554	0.41717	0.864998	0.247869	0.657746	0.190078	1.0467	0.878591	1.09557	0.720482	0.863975	0.0967195	0.900438	0.710062	0.879297	0.10628	1.09343	0.18312	1.07573	0.00445955	1.21184	0.295637
24032	CRADD	AL832705	CASP2 and RIPK1 domain containing adaptor with death domain	induction of apoptosis via death domain receptors;signal transduction	0.705205	0.39266	0.977733	0.862716	0.9578	0.895241	0.923986	0.510549	0.951448	0.505213	0.770573	0.0109317	0.952378	0.314584	0.832019	0.0542935	1.04232	0.826125	0.935371	0.627448	1.00258	0.92438	1.06087	0.582489	1.0161	no replicates	1.02924	no replicates	1.07707	no replicates	0.987263	0.449528	0.961562	0.54098	0.998931	0.968986
26908	DHPS	BM992995	Deoxyhypusine synthase	hypusine biosynthesis from peptidyl-lysine;positive regulation of cell proliferation;protein biosynthesis	0.890034	0.465273	0.821558	0.172697	0.937949	0.474001	0.891567	no replicates	0.883568	0.0299639	0.822511	0.432309	0.761249	0.174171	0.71036	0.066087	0.753923	0.24171	0.913565	0.28893	0.870228	0.0705488	0.848316	0.484594
1473211	HIST1H2BN	CA310244	Histone 1, H2bn	nucleosome assembly;regulation of transcription\, DNA-dependent	0.949959	0.415293	1.36352	0.0740958	1.03739	0.43418	0.723056	0.0625311	1.4642	0.133594	1.06814	0.24786	0.675486	0.00847844	1.73695	0.00308743	1.18922	0.0730385	0.883937	0.265743	0.951315	0.269553	1.04819	0.176133
34084	in multiple clusters				0.917961	0.22501	0.900029	0.55484	0.969626	0.722209	0.857792	no replicates	0.85658	no replicates	0.934332	0.458398	0.866645	0.0460701	0.857461	0.1845	0.901202	0.00524772	0.717629	0.0103572	0.935703	0.571702	0.661285	no replicates
214006	HIST1H2BG			nucleosome assembly;regulation of transcription\, DNA-dependent	0.977211	0.89768	1.37646	0.0120846	1.07515	0.628385	0.733098	0.212564	1.35764	0.258064	1.03749	0.135003	0.61606	0.0361984	1.54786	0.0304848	1.20326	0.0844474	0.951668	0.611769	0.907049	0.484074	1.11466	0.0971178	0.679864	3.17013e-05	1.31805	2.98227e-06	1.18587	0.0958502	0.906155	0.264792	1.06746	0.0636613	1.0524	0.056452
166273	CDKN1A	NM_078467	Cyclin-dependent kinase inhibitor 1A (p21, Cip1)	cell cycle arrest;induction of apoptosis by intracellular signals;negative regulation of cell proliferation;oncogenesis;regulation of CDK activity	0.854933	0.533155	1.0289	0.333016	0.903524	0.510791	0.984379	0.659662	0.969067	0.734713	0.63878	0.114337	0.949313	0.37419	1.00212	0.989472	0.994107	0.952054	1.37725	0.0453939	1.30185	0.00548035	1.32645	0.112217
21741	CACNA1I	NM_021096	Calcium channel, voltage-dependent, alpha 1I subunit	calcium ion transport;electron transport;potassium ion transport	1.03209	no replicates	0.944606	0.212061	0.941102	0.0202916	0.887818	0.0868021	0.832603	0.0212412	0.694845	0.14981	0.828596	0.0471257	0.884465	0.27951	0.888163	0.353853	0.829053	0.263499	0.956416	0.54505	0.872263	0.461617
1461138	HIST1H4C	CD048335	Histone 1, H4c		0.963869	0.800174	1.26508	0.276496	1.05977	0.0230817	0.774577	0.266566	1.31564	0.329085	1.0904	0.301043	0.640674	0.0220966	1.29262	0.252556	1.22937	0.0131354	0.868613	0.236123	0.980348	0.793783	1.18035	0.194715	0.865634	0.011906	1.11617	0.38224	1.15339	0.00554206	1.01151	0.89173	1.05972	0.195878	1.02956	0.501151
140997	GDF15	BQ883534	Growth differentiation factor 15		1.13204	no replicates	1.13347	0.424065	0.976772	0.673429	1.39666	0.0791069	1.30286	0.0389579	0.713114	0.0760906	1.97284	0.0896245	1.76963	0.0453071	0.940329	0.55581	2.47393	0.0274976	2.08886	0.0463167	1.83452	0.104935
1842170	HIST1H4B	BX102654	Histone 1, H4b		0.882579	0.0393574	1.20937	0.203461	1.13407	0.384557	0.77207	0.0296533	1.4394	0.365929	1.24281	0.26478	0.629556	0.00214319	1.22039	0.136637	1.22743	0.0338462	0.879545	0.345144	0.957766	0.394971	1.2474	0.124292
768046	PEG10	XM_499343	Paternally expressed 10	chromatin assembly/disassembly	0.778249	0.28924	0.852909	0.00416284	0.927453	0.214489	0.875775	0.532679	0.916603	0.327541	0.966131	0.888792	0.885049	0.0630464	0.77052	0.136827	1.01961	0.603104	0.88234	0.477185	0.706292	0.0357622	0.998394	0.990067
241423	MAFG	NM_002359	V-maf musculoaponeurotic fibrosarcoma oncogene homolog G (avian)	regulation of cell cycle;regulation of transcription\, DNA-dependent;transcription from Pol II promoter	0.839824	0.325848	0.859601	0.045922	0.83674	0.0944203	0.791837	0.186632	0.816751	0.211118	0.71251	0.0117073	0.839177	0.14282	0.830929	0.0113179	0.84312	0.132212	1.0778	0.219486	0.903104	0.159549	0.923264	0.326032
277095	TSR1	XM_378642	Hypothetical protein LOC284009		0.637089	no replicates			1.24674	no replicates	0.985174	no replicates			1.10432	0.245394	0.931104	0.0286749	0.966732	0.831264	0.95482	no replicates	0.902966	0.0946677	0.896483	0.109017	0.987597	0.777108
221453	AQP11	BC040443	Aquaporin 11	proteolysis and peptidolysis;transport	0.596637	no replicates			0.845885	no replicates	0.833634	no replicates			1.00493	0.933584	0.899061	0.207241	0.941726	0.571037	0.842111	no replicates	0.964042	0.0479691	0.904682	0.159792	0.869179	0.464161
1643267		AK128633	LOC440312		0.654209	no replicates			0.885205	no replicates	0.933252	no replicates			0.931572	0.507106	0.949604	0.35727	0.914475	0.121072	0.863534	no replicates	1.00924	0.0451761	0.967595	0.200922	0.954734	0.201192
1035248	KSP37	NM_031950	Ksp37 protein	cell-cell signaling	0.761282	0.0981	0.843333	0.0924038	0.942713	0.303806	0.962671	0.372217	0.920325	0.263102	0.908069	0.269176	0.913797	0.328003	0.903533	0.467168	0.882335	0.352446	0.664393	0.099191	0.998603	0.986274	0.906651	0.0365333
1550743	TRIM60	AK093201	Ring finger protein 129		0.90392	0.449712	0.885467	0.319305	0.869833	0.339689	0.704962	0.097959	0.792369	0.447347	0.917319	0.0789734	0.835953	0.0883338	0.797247	0.110673	0.865128	0.0341204	0.771807	0.261756	0.754273	0.164085	0.914682	0.280779
307774		BI827896	Transcribed locus		1.05104	0.456045	0.998813	0.992512	0.944248	0.597069	0.691213	no replicates	0.954508	0.485409	0.900674	0.0595297			0.965144	0.39274	0.966182	0.557904	0.972693	0.00379732	0.911825	0.0262653	0.932706	0.0744225
2307464	ALS2CR19	BX647481	Amyotrophic lateral sclerosis 2 (juvenile) chromosome region, candidate 19	cell cycle;cytokinesis	1.02868	0.497205	0.984519	0.828564	0.960812	0.61879	0.974652	0.782206	0.926832	0.108862	0.9215	0.267522	0.929826	0.0842128	0.922393	0.450442	0.955783	0.441591	0.677578	0.0334503	0.943736	0.365138	0.762309	0.0165792
22376	LRRC49	BX338520	BX338520 Homo sapiens PLACENTA COT 25-NORMALIZED Homo sapiens cDNA clone CS0DI060YN11 3-PRIME, mRNA sequence.		0.976492	0.744344	0.921227	0.00933815	0.927898	0.092002	0.866373	0.228029	0.998304	0.938737	0.927296	0.425438	0.637409	no replicates	0.877704	0.0916571	0.876932	0.0398381	0.915939	0.298238	0.912271	0.00511026	0.971482	0.786242
233143	FGG	CR620626	Fibrinogen, gamma polypeptide	blood coagulation;positive regulation of cell proliferation;regulation of blood pressure	1.02171	0.91946	0.85409	0.204291	0.883702	0.16681	0.95137	0.504172	0.790429	0.115791	1.04097	0.711652	0.845674	0.059706	0.6733	0.04439	0.781024	0.0436949	0.884243	0.0994209	0.732194	0.0758038	0.947062	0.50112
302556	MYLPF	BF575830	Myosin light chain 2		0.838921	0.0103141	0.899919	0.652119	0.993974	0.849384	0.920683	0.467252	0.905652	0.45475	1.03767	0.445097	0.766616	0.243959	0.689622	0.180833	0.894824	0.423173	0.989052	0.32718	0.99151	0.50943	1.01443	0.899081
210455	in multiple clusters	BM713106	Complement component 1, q subcomponent, gamma polypeptide		0.927731	0.00414277	0.904568	0.293032	0.926876	0.198234	0.942696	0.427564	0.964337	0.544942	0.952	0.328523	0.884169	0.149886	0.99084	0.892728	0.961603	0.367803	0.694799	0.0176515	0.897554	0.156166	0.82168	0.0765504
6K
898092	CTGF	NM_001901	Connective tissue growth factor	DNA metabolism;FGF receptor signaling pathway;angiogenesis;cell migration;cell-matrix adhesion;epidermal differentiation;integrin-mediated signaling pathway;ossification;regulation of cell growth;response to wounding																									1.00852	0.827799	0.710929	0.0609945	0.733544	0.0356209	0.892526	0.0113967	0.750377	0.0210465	0.825171	4.03292e-06
878564	GPC3	CR627361	Glypican 3	cell growth and/or maintenance;histogenesis and organogenesis;morphogenesis																									0.957521	0.240685	0.842857	0.153989	0.958395	0.392794	0.934042	0.342719	0.695851	0.0090754	0.850865	0.00360853
841620	DPYSL2	AL833091	Dihydropyrimidinase-like 2	neurogenesis;nucleobase\, nucleoside\, nucleotide and nucleic acid metabolism;signal transduction																									0.986979	0.470575	0.894833	0.00289191	1.00238	0.959284	0.885789	0.0124361	0.703485	0.00296786	0.855662	0.00010938
840944	EGR1	NM_001964	Early growth response 1	regulation of transcription\, DNA-dependent																									0.893411	0.123647	0.862783	0.00010365	0.669814	0.135504	1.00815	0.794605	1.11093	0.103611	0.94799	0.0613815
840654	TAS2R49	CR598768	Full-length cDNA clone CS0DE005YD08 of Placenta of Homo sapiens (human)	G-protein coupled receptor protein signaling pathway																									0.858358	0.0265197	0.720545	1.7818e-06	0.844585	0.139685	0.902293	0.000555988	0.688687	3.64026e-06	0.923452	0.00597351
796147	PLEKHH1	AB033026	Pleckstrin homology domain containing, family H (with MyTH4 domain) member 1		0.911637	0.260032	0.938328	0.379256	0.98656	0.00396876	0.979025	0.826705	0.931231	0.338421	1.02376	0.724627	1.01743	0.521921	1.05007	0.623578	0.978875	0.380304	0.794861	0.155011	0.978043	0.866752	0.883999	0.207392	0.92328	0.0163932	0.951376	0.338312	0.688831	0.00924704	0.949552	0.27362	0.97427	0.123421	0.909472	0.270844
526657	TCEB3	AK096079	Transcription elongation factor B (SIII), polypeptide 3 (110kDa, elongin A)	regulation of transcription from Pol II promoter																									1.00339	0.777547	0.697	1.42131e-05	0.713406	0.0398751	0.913016	0.197854	0.823862	0.0089718	0.867213	0.057336
240518	SERPINA6	BC036818	Serine (or cysteine) proteinase inhibitor, clade A (alpha-1 antiproteinase, antitrypsin), member 6	transport																									0.936543	0.279359	0.66469	0.0126244	1.09427	0.0975255	1.01655	0.806735	0.861445	0.000871823	1.10081	0.11685
212188	APOH	BG564677	Apolipoprotein H (beta-2-glycoprotein I)	complement activation\, classical pathway																									0.863772	0.000112846	0.589015	2.00713e-06	0.9345	0.00820559	0.934912	0.381109	0.841148	0.140588	0.847359	3.60817e-05
204148	RPS6KA3	NM_004586	Ribosomal protein S6 kinase, 90kDa, polypeptide 3	central nervous system development;protein amino acid phosphorylation;signal transduction;skeletal development																									0.796051	0.18192	0.695321	0.00815783	0.783664	0.113224	0.841504	0.0995008	0.65181	0.000566869	0.793536	0.0392463
123474	SCD	NM_005063	Stearoyl-CoA desaturase (delta-9-desaturase)	fatty acid biosynthesis																									0.932411	0.00141101	0.756491	0.177555	0.977	0.712883	0.908947	0.260218	0.605215	3.94922e-05	0.717136	0.00601877
119882	in multiple clusters	CR620626	Fibrinogen, gamma polypeptide																										0.740829	0.000149396	0.651076	0.0137231	0.857349	0.000607942	0.869792	0.322643	0.661877	0.0889227	0.86156	0.0258301
79502	in multiple clusters																												1.11938	0.00773325	1.08876	0.662998	1.07192	0.256752	1.06181	0.0530611	0.92762	0.0659824	0.678287	3.2611e-06
34888	RELN	U79716	Reelin	cell adhesion;development																									0.968608	0.111468	0.947971	0.396976	1.00918	0.904673	0.803378	0.00109951	0.713131	0.000150811	0.977228	0.676418
34795	DAZAP2	AK125855	DAZ associated protein 2	transport																									1.00668	0.9144	0.942439	0.2814	0.991574	0.915962	0.845092	0.306919	0.657794	0.000383433	0.938939	0.337601
34204	TRIM9	BC063872	Tripartite motif-containing 9																										0.82727	5.66304e-05	0.923927	0.634031	0.690707	0.301837	0.883274	0.520651	1.0328	0.813267	0.829289	0.21243

## Sheet: MCF7 15k and 6k > 1.4
Array ()*S					15k		15k		15k		15k		15k		15k		15k		15k		15k		15k		15k		15k		6k		6k		6k		6k		6k		6k
Time ()					6		24		48		6		24		48		6		24		48		6		24		48		6		24		48		6		24		48
Compound ()*S					BaP		BaP		BaP		BaP		BaP		BaP		BaP		BaP		BaP		BaP		BaP		BaP		BaP		BaP		BaP		BaP		BaP		BaP
Cell line ()*S					MCF7		MCF7		MCF7		MCF7		MCF7		MCF7		MCF7		MCF7		MCF7		MCF7		MCF7		MCF7		MCF7		MCF7		MCF7		MCF7		MCF7		MCF7
Concentration ()S					0.25		0.25		0.25		1		1		1		2.5		2.5		2.5		5		5		5		2.5		2.5		2.5		5		5		5
IMAGE Clone ID	Gene Symbol	Genbank	Description	Biological Process	ratio	t-test P-value	ratio	t-test P-value	ratio	t-test P-value	ratio	t-test P-value	ratio	t-test P-value	ratio	t-test P-value	ratio	t-test P-value	ratio	t-test P-value	ratio	t-test P-value	ratio	t-test P-value	ratio	t-test P-value	ratio	t-test P-value	ratio	t-test P-value	ratio	t-test P-value	ratio	t-test P-value	ratio	t-test P-value	ratio	t-test P-value	ratio	t-test P-value
15K
2330194	ALDH1A3	AF198444	Aldehyde dehydrogenase 1 family, member A3	alcohol metabolism;lipid metabolism	1.00997	0.499611	1.12426	0.453118	0.987584	no replicates	1.0529	no replicates	0.99804	no replicates	1.09048	0.0160519	1.01692	0.706481	0.978922	0.580553	1.45516	no replicates	1.18213	0.252023	1.02513	0.192069	1.04552	0.319808
2303100	OLFM3	NM_058170			0.950152	0.746486	0.962008	0.217743	1.02828	0.0170732	1.00658	0.946523	1.21524	0.113276	1.11141	no replicates	1.07723	0.333998	0.91203	no replicates	1.4491	0.100495	1.02643	0.373648	1.09376	0.0218786	1.13985	0.119096
1838718	LOC132671	BC025396	LOC132671		1.04901	0.395197	1.10799	no replicates	1.03278	0.178357	1.05123	no replicates	0.911792	no replicates	1.0621	0.602133	0.991162	0.0254135	0.977601	0.566502	1.37421	0.0155773	1.4122	0.245582	0.940572	0.18748	0.928587	0.287085
1723130	RDH11	AK001494	DKFZP564M1462 protein	photoreceptor maintenance;retinol metabolism	1.07673	0.361443	1.02237	0.360037	1.0706	0.584791	1.03876	0.123133	1.1472	0.152108	1.15271	0.0396987	1.09264	0.160683	1.13103	0.0501403	1.46162	0.1431			1.09632	no replicates	1.42384	no replicates
1673872	LY9	AK128573	Lymphocyte antigen 9	cell adhesion;humoral defense mechanism (sensu Vertebrata)	0.992543	0.74973	0.972457	0.463648	0.977804	0.489711	1.03722	no replicates	0.960117	0.0268543	0.929032	no replicates	0.941164	0.394152							1.04037	no replicates	1.83011	no replicates
1673711	GOLGA1	U51587	Golgi autoantigen, golgin subfamily a, 1		1.15521	0.377461	1.15524	0.813989	1.02933	0.883811	0.880897	0.786057	1.4732	0.649693	0.73471	0.350117	1.687	0.50457	1.52513	0.376857	1.01579	0.866637	1.02554	0.392349	0.775676	0.37655	0.832901	0.0429294
1584811	ZSWIM5	XM_046581	Zinc finger, SWIM domain containing 5		1.05955	0.449501	1.05194	0.578719	1.10249	0.0106637	1.16712	0.387659	1.51317	0.294163	1.03379	0.814012	1.07048	0.341009	0.92375	0.777213	1.10069	0.438242	0.767133	0.106667	0.915707	0.192389	1.00279	0.821727
1234825	CRBN	CR627060	Cereblon		0.98495	no replicates	1.05213	no replicates	0.980043	no replicates	0.971399	no replicates	0.868672	no replicates	1.1274	0.206347	0.93992	0.0302085	1.03583	0.568811			1.42811	0.00953783	1.00705	0.70382	0.96091	0.0675446
926361	C1ORF35	AK126087	Chromosome 1 open reading frame 35	proteolysis and peptidolysis	0.855755	0.133906	1.28424	0.0438636	0.980536	0.905503	0.826927	0.465803	2.1504	0.173445	0.970837	0.6107	0.952282	0.086249	1.0249	0.933641	1.00942	0.958006	1.11439	0.0319259	1.05018	0.793438	0.986415	0.546044
823688	MAN1A1	AK025599	Mannosidase, alpha, class 1A, member 1	N-linked glycosylation;carbohydrate metabolism	0.951619	0.0679968	1.00901	0.303542	1.14607	0.348643	0.952393	0.11699	0.9209	0.602551	1.44332	0.079353	0.978548	0.527664	0.957987	0.433884	0.960552	0.587891	0.967796	0.523468	0.984285	0.611847	0.799334	0.000782677
814798	ALDH1A3	AF198444	Aldehyde dehydrogenase 1 family, member A3	alcohol metabolism;lipid metabolism	1.18801	no replicates	1.03404	no replicates			1.02861	no replicates							1.69902	0.000680963	2.89273	0.00940401	1.23761	0.018842	1.2399	0.221192	2.04332	0.103004	1.18627	0.000596165	1.36368	0.121711	1.36726	0.272111	1.25716	no replicates	1.20333	no replicates	1.28451	0.00197222
813725	MBNL2	NM_144778	Muscleblind-like 2 (Drosophila)	muscle development	0.978964	0.815868	1.03692	no replicates	1.01885	0.501239	1.06934	0.0322541	1.63284	no replicates	0.982774	0.803161	1.04189	no replicates	0.920058	no replicates	1.1944	0.0115019	1.05712	no replicates	1.09621	no replicates	0.921867	0.165744
796129	FLJ45455	BC042965	FLJ45455 protein		1.0444	0.443531	1.02135	0.914395	1.01942	0.870078	1.03205	no replicates	1.33991	no replicates	1.12272	0.0295734	1.07388	0.317364	1.0722	0.481016	0.904696	no replicates	1.02924	no replicates			1.53628	no replicates
760246	BLOC1S2	NM_001001342	Biogenesis of lysosome-related organelles complex-1, subunit 2		0.952557	0.122242	1.09219	0.499482	1.01542	0.831301	0.988957	0.606166	1.30054	0.145149	1.18246	0.0475967	1.02471	0.733398	1.19732	0.0270909	1.63124	0.105659	0.988345	0.926408	1.1243	0.1909	1.66735	0.0413259
754176	FAD158	BC036122	Homo sapiens, Similar to expressed sequence AI326115, clone IMAGE:5311838, mRNA		1.30568	no replicates	1.36633	0.0427493	1.08145	0.64625	0.982878	no replicates	1.46152	no replicates	1.24598	no replicates	1.18123	no replicates	0.996736	0.967009	1.0938	no replicates	1.06071	no replicates	1.064	0.772123	1.02935	0.195774
743323	RFX3	AL157466	Regulatory factor X, 3 (influences HLA class II expression)	negative regulation of transcription;regulation of transcription\, DNA-dependent	0.942577	0.281485	1.00987	0.388437	1.01584	no replicates	1.02381	0.641697	0.915226	no replicates	1.01712	0.808006	0.983511	no replicates	1.02244	0.519693	0.894524	no replicates	1.40526	no replicates	0.941023	0.026302	0.914985	0.133955
731616		BX112219	Transcribed locus		0.947881	0.217187	1.11573	0.276891	0.989837	0.838475	0.971525	0.590682	1.54679	0.21796	1.02682	0.879957	0.944869	0.213887	0.954922	0.881816	1.06922	0.356611	1.09136	0.416453	1.08845	no replicates	1.19027	0.0460742
731086	LOC112869	BU732331	Hypothetical protein BC011981		1.12152	0.482968	0.900826	0.370041	0.852202	0.265021	0.993474	0.924522	0.959219	0.765583	0.884541	0.0606075	1.05562	0.652383	1.06756	0.331007	0.842214	0.0152846	0.963332	no replicates	1.09978	no replicates	1.43695	no replicates
731081	NALP4	AF479747	NACHT, leucine rich repeat and PYD containing 4		1.0025	0.963804	0.953394	0.295436	1.07271	0.0335109	0.995348	0.761031	0.770063	0.177953	1.24629	0.185835	0.922836	0.528498	0.951707	0.373895	1.00411	0.956206	1.50598	0.0746093	0.919888	0.0376505	0.937767	0.120462
730393	FTMT	NM_177478	Ferritin mitochondrial		1.06049	0.433343	1.25657	0.169759	1.02321	0.769869	1.07435	0.000266393	1.26537	0.334793	1.0845	0.493664	1.01333	0.553162	1.47606	0.26964	1.28841	0.338835	1.1659	0.286523	1.52906	no replicates	1.07917	no replicates
729414	NEURL	CR749568	MRNA; cDNA DKFZp686B1431 (from clone DKFZp686B1431)	intracellular signaling cascade;lactation;neurogenesis;response to external stimulus;sperm axoneme assembly;sperm motility	0.850555	0.060047	1.32991	0.296608	0.992565	0.947885	0.932137	0.563679	2.05885	0.385782	0.857273	0.442834	0.915454	0.0266842	0.946391	0.924429	0.628029	0.203738	1.12715	0.668283	0.935381	0.743568	0.882956	0.46187
381786	MAK	NM_005906	Male germ cell-associated kinase	protein amino acid phosphorylation;spermatogenesis	0.740249	no replicates	1.06937	0.126283	1.02493	0.496078	0.992153	0.877121	1.34827	0.0195587	1.34429	0.227671	0.98786	0.886999	1.2078	0.373995	1.56255	0.049648	1.09006	0.274055	1.21334	0.153491	1.4891	0.0649114
378321		AA775471	Transcribed locus		0.983183	0.793025	0.895778	no replicates	1.04268	0.509311	1.05798	0.337976	0.857802	0.00283038	0.925562	0.216276	0.961155	0.305514	0.922066	0.261806	0.73116	no replicates					1.59835	no replicates
376772	RPS27L	BC047648	Ribosomal protein S27-like	cell proliferation;protein biosynthesis;signal transduction	0.929938	0.642272	1.12211	0.712773	1.02763	0.816406	0.969483	0.584987	1.43612	0.208747	1.38853	0.252245	1.00588	0.954143	1.21398	0.453554	1.65931	0.0217093	1.07836	0.286838	1.16717	0.0558536	1.63147	0.200919
324593	MGC16291	NM_032770	Hypothetical protein MGC16291		1.03569	0.709751	1.10643	0.0427188	1.13022	0.0980307	1.07674	0.0995731	1.10409	0.58113	1.1532	0.0779603	1.05915	0.370692	1.08948	0.0474923	1.48399	0.243818	1.03169	0.156228	1.02412	0.0280287	1.32077	0.0329569
324356	NQO1	NM_000903	NAD(P)H dehydrogenase, quinone 1	electron transport;nitric oxide biosynthesis;response to toxin;synaptic transmission\, cholinergic;xenobiotic metabolism	1.13155	0.305139	1.83553	0.0791118	1.22159	0.0565128	1.10002	0.0853118	2.42371	0.101497	1.49736	0.00948039	1.22041	0.320894	2.28048	0.0639172	2.82316	0.0114871	1.20442	0.201962	2.23515	0.105511	2.43711	0.0216647
323511	C7ORF36	BX648555	Chromosome 7 open reading frame 36		1.01203	0.256405	1.07025	0.0513635	1.09596	0.236658	0.966812	0.68722	1.23918	no replicates	1.169	0.289725	0.984607	0.833237	1.09966	0.255495	1.43947	0.0972285	1.00706	0.72484	1.08709	0.144917	1.20887	0.134629
307307	TSK	AK126536	Hypothetical protein, estradiol-induced		1.06282	0.480287	1.31401	0.184657	1.06771	0.716231	1.05692	0.675616	1.77307	0.167861	1.21358	0.349124	1.1649	0.639192	1.54886	0.122385	1.91272	0.225224			1.50919	0.0309383	1.80777	no replicates
300595	BAMBI	CR606572	BMP and activin membrane-bound inhibitor homolog (Xenopus laevis)		0.802693	no replicates	1.16986	0.402402	1.25781	0.0601111	0.923506	no replicates	1.123	0.251485	1.53826	no replicates	0.95414	0.230998	1.06045	0.547241	1.55581	0.044827	0.948346	0.682418	1.27907	0.18761	1.28068	0.0822184
300041	NME1	BM809638	Non-metastatic cells 1, protein (NM23A) expressed in	CTP biosynthesis;GTP biosynthesis;UTP biosynthesis;negative regulation of cell cycle;negative regulation of cell proliferation	0.876491	0.212591	1.26821	0.231883	1.05359	0.496143	0.944828	0.272839	1.11446	0.00263282	1.13125	0.00659136	1.04126	0.749113	1.00998	no replicates	1.44614	0.292973	1.17754	0.0596806	0.993834	no replicates	1.14221	no replicates
297832	PA26				0.975527	0.217812	1.02984	0.136481	1.07761	0.00814131	0.995681	no replicates	1.26531	no replicates	1.30826	0.0620801	1.0303	0.852559	1.17576	0.064787	1.56352	0.127075	1.09576	0.117802	0.999939	no replicates	1.45369	0.107043
295728	MAT1A	BC018359	Methionine adenosyltransferase I, alpha	amino acid metabolism;one-carbon compound metabolism	0.973368	0.331076	1.13631	0.0278613	1.02238	0.917228	0.985597	0.928104	1.82959	0.350841	0.885575	0.384409	0.952517	0.60714	0.940289	0.882457	0.808722	0.53829	0.936538	0.481111
294611	PIK3C2G	AJ000008	Phosphoinositide-3-kinase, class 2, gamma polypeptide	biological_process unknown;intracellular signaling cascade	0.819962	0.059256	1.30963	0.0573076	1.00863	0.413122	0.909303	0.255597	2.02096	0.0143546	1.04949	0.855102	0.87649	0.0211389	1.11389	0.773291	0.978107	0.88654	1.05441	0.178603	1.08391	0.28572	1.17302	0.188311
294510	CEP192	NM_018069	Centrosomal protein 192 kDa		0.940788	0.0145818	0.954463	0.766334	0.985062	0.707764	0.974686	0.0987871	1.53914	no replicates	1.17397	0.28257	0.932201	0.453375	0.936671	0.360402	1.03271	0.558229	0.951478	0.0914132	1.01358	0.853773	0.983225	0.346539
292678	KIAA0355	AB002353	KIAA0355				0.977132	no replicates	1.0297	0.743263	0.922989	no replicates	1.57264	no replicates	0.791314	no replicates	0.992244	0.895588	0.934792	0.706318	1.18422	no replicates	1.02339	0.728077	1.06619	no replicates	1.05421	0.00778908
283648		BM725828	Transcribed locus		1.20492	0.0179505	1.29771	0.031587	1.19045	0.107738	1.1539	0.0232859	1.56578	0.0268988	1.62399	0.00833199	1.25518	0.0579245	1.40123	0.0192297	2.53573	0.0641959	1.16975	0.0187011	1.38146	0.0841447	1.69064	0.0503533
281240	SYN2	NM_003178	Synapsin II	neurotransmitter secretion	1.00621	0.683121	1.37097	0.514669	0.984394	0.737403	0.905813	0.328911	1.0922	0.727544	0.945502	0.742078	0.893508	0.00246573	1.15334	0.296081	1.06088	0.144956	0.848604	0.428841	1.31787	0.298777	1.43139	0.0483535
273392	PIGF	BM558246	Phosphatidylinositol glycan, class F	GPI anchor biosynthesis	1.00088	0.868529	1.11686	0.181556	1.05164	0.0918294	1.00277	0.938842	1.25237	0.374918	1.26463	0.0342779	0.969411	0.586531	1.15006	0.000527495	1.95969	0.224052	1.07271	0.461248	1.02914	0.480628	1.39185	0.00954148
268878	CYP1B1	NM_000104	Cytochrome P450, family 1, subfamily B, polypeptide 1	electron transport;eye morphogenesis (sensu Mammalia);vision	3.2526	0.153136	1.72963	0.0746076	1.10878	0.063686	2.90891	0.140828	2.73539	0.11474	1.50739	0.0769319	3.51273	0.081268	2.68803	0.0437497	3.28038	0.142978	4.0939	0.115368	3.90248	0.107083	4.6938	0.0706504
264427	CPSF5	BX537360	Cleavage and polyadenylation specific factor 5, 25 kDa	mRNA processing	1.00449	0.942291	1.12977	0.319321	1.03217	0.110859	1.00563	0.170576	1.4098	0.0456874	0.979054	0.899418	1.0164	0.74559	0.800252	no replicates	1.14588	0.0629735	1.01139	0.885052	1.05948	0.417176	0.987398	0.890581
263446	IDH1	AF020038	Isocitrate dehydrogenase 1 (NADP+), soluble	glyoxylate cycle;isocitrate metabolism;tricarboxylic acid cycle	0.99304	0.870589	1.20407	0.00697134	1.05797	0.350573	1.03001	0.263968	1.48641	0.00811876	1.18063	0.00586257	0.978493	0.732411	1.42553	0.0299511	1.71574	0.0776051	1.03595	0.528537	1.07083	0.323662	1.19663	0.259202
263087	CRY1	AK125915	Cryptochrome 1 (photolyase-like)	DNA repair;circadian rhythm;vision	1.27871	0.0504044	1.35742	0.217617	1.07445	0.439745	1.2346	0.167648	1.69791	0.0310042	1.21319	0.352258	1.24092	0.357519	1.73034	0.08967	2.1508	0.103545	1.28423	0.151649	1.17921	0.266421	1.58547	0.00483825
250328	ZBED4	AB014537	Zinc finger, BED domain containing 4		0.959308	no replicates	0.874595	no replicates	0.994508	0.960552	1.03481	0.0875511	1.00888	no replicates	1.59374	no replicates	1.0636	0.586271	0.923956	0.0622908	1.4012	no replicates	1.04495	0.0283671	0.989961	0.73892	1.04717	0.617172
239754	SLC7A5	AF104032	Solute carrier family 7 (cationic amino acid transporter, y+ system), member 5	amino acid metabolism;amino acid transport	1.86441	0.0814227	1.57349	0.123625	1.27709	0.217548	1.81919	0.162926	1.19349	0.530611	1.19836	0.105154	1.91722	0.190873	1.82937	0.0643146	1.3598	0.0959539	1.98083	0.000302553	1.55004	0.202431	1.78096	0.03374
235070	FLJ20619	AL049431	Hypothetical protein FLJ20619	biological_process unknown	0.848593	0.0316435	1.20191	0.0967407	1.02129	0.70827	0.884757	0.465489	1.72642	0.260766	0.976749	0.871684	0.903875	0.281251	1.03946	0.903792	0.977719	0.901848	1.09546	0.39636	0.987538	0.92321	1.03623	0.777034
233273	STOM	NM_004099	Stomatin		1.0192	0.565065	1.06048	0.235515	1.07928	0.113231	1.1414	no replicates	1.15732	0.201553	1.11996	0.308765	1.01281	0.757409	1.20187	0.178045	1.4502	0.0594925	1.02581	0.22638	1.08151	0.181292	1.42396	0.183181
223720	RBM16	BC070071	RNA binding motif protein 16		0.937242	no replicates	1.02292	no replicates	0.973341	no replicates	1.03768	no replicates	1.94071	no replicates	1.0036	0.988847	1.03124	no replicates	0.89677	0.683866	1.02169	no replicates	1.00866	0.542879	1.1707	0.0422184	1.0971	0.0351676
207986	MCRS1	AK123187	Microspherule protein 1		1.30014	0.156012	0.973658	0.733978	1.05073	0.759201	1.65277	0.468635	0.855333	0.078149	0.952453	0.0888561	1.36451	0.489377	1.03206	0.0741779	1.00263	0.894594	0.948822	0.015491	1.02151	0.356199	1.01536	0.541502
205819	CPM	NM_001874	Carboxypeptidase M	aromatic compound metabolism;morphogenesis;proteolysis and peptidolysis	1.0277	0.768847	1.12865	0.0948169	0.982214	0.900813	1.11117	0.38029	1.62308	0.120836	1.74945	0.0179358	0.994751	0.811642	1.37802	0.0341683	2.92879	0.0797219	1.03627	0.326061	1.16422	0.0780651	1.76421	0.0032116
201064	USP34	AB011142	Ubiquitin specific protease 34		1.11855	0.364715	1.06809	no replicates	0.974923	0.398567	1.06031	0.350757	0.923847	no replicates	1.12842	0.0292113	1.01038	0.937683	0.922629	0.411797	0.894799	no replicates	1.4097	0.0172022	1.01338	0.293296	1.00341	0.931899
200171	SRPR	BC013583	Signal recognition particle receptor ('docking protein')	cotranslational membrane targeting	0.962297	0.67207	1.15678	no replicates	1.04617	0.0289176	0.933442	0.136675	1.03666	0.597694	0.975648	no replicates	1.0078	0.821759	1.11125	0.214673	1.05967	0.230064	0.958265	no replicates			1.52577	no replicates
193428	ARHGAP26	NM_015071	Rho GTPase activating protein 26		1.02874	0.478245	1.156	no replicates	1.20458	0.224619	1.06584	0.159664	1.73077	no replicates	1.18156	0.6035	1.00149	0.978795	0.959085	no replicates	1.30458	no replicates	0.979846	no replicates	0.98435	0.581584	0.981831	0.0428562
173682	DKFZP762C1112	AK095472	Hypothetical protein DKFZp762C1112	phosphoenolpyruvate-dependent sugar phosphotransferase system	0.993804	no replicates	0.931388	no replicates	1.13697	0.00675632	1.0892	no replicates	0.887378	0.0860639	1.16297	0.376274	1.00432	0.948852	0.844808	0.211675							1.47344	no replicates
166347	SYNPO	AB028952	Synaptopodin		0.949234	0.482436	0.956031	0.281364	1.01687	0.339697	0.879422	0.580631	1.47388	no replicates	0.920372	0.661479	0.994799	0.933979	0.903152	0.501116	1.14268	0.726369	0.912192	0.00267623	0.997563	0.974057	0.93152	0.414056
166273	CDKN1A	NM_078467	Cyclin-dependent kinase inhibitor 1A (p21, Cip1)	cell cycle arrest;induction of apoptosis by intracellular signals;negative regulation of cell proliferation;oncogenesis;regulation of CDK activity	0.910989	0.616485	0.940047	0.710807	1.0032	0.808741	1.03449	0.19995	1.42486	0.0740214	1.53706	0.101056	1.0233	0.698857	1.44971	0.195491	2.96391	0.108391	0.891628	0.32684	1.05489	0.0902055	1.82587	0.122192
156159	HDAC6	AL137696	Histone deacetylase 6	cell cycle;development;histone deacetylation;regulation of transcription\, DNA-dependent	0.937036	0.0191688	1.04616	0.155716	1.06041	0.401647	0.926194	0.603068	1.04238	0.755503	1.10159	0.270413	1.03145	0.629251	1.07773	0.426626	1.43593	0.277046	1.0988	0.415783	1.1317	0.405511	1.22422	0.245569
153968	LOC220074	BC035223	Hypothetical 55.1 kDa protein F09G8.5 in chromosome III		0.985692	0.744163	1.1811	no replicates	1.00726	no replicates	0.976593	0.812715	1.42948	0.271361	0.964763	0.746388	1.04423	0.265437	0.977439	0.914017	1.19661	0.0538889			1.35979	no replicates
150728	TRIM16	BX537711	Tripartite motif-containing 16	pathogenesis	1.14332	0.0330071	1.24352	0.318374	1.04709	0.676673	1.19689	0.0495411	2.1394	0.073889	1.27487	0.142973	1.06556	0.781514	1.82878	0.000312368	2.12857	0.14436	1.15706	0.0228737	1.34649	0.0510817	1.8405	0.0655557
148297	FBXO22	NM_147188	F-box protein 22	protein modification;ubiquitin-dependent protein catabolism	1.02922	0.685324	0.965764	0.0665606	1.10263	0.378746	1.03702	0.191931	1.22358	0.168194	1.10079	no replicates	1.10765	0.441206	1.10036	0.281893	1.44666	0.0702781	1.07318	0.114813	1.07502	0.00818271	1.28945	0.0419718
144000	BZW1	AL833518	Basic leucine zipper and W2 domains 1	regulation of translational initiation	0.926296	0.302802	1.00574	0.962314	1.14724	0.0551537	0.88385	0.103973	1.05268	0.170583	1.45868	0.0214778	0.953797	0.26385	1.06184	0.596137	1.63337	0.0319488	0.961766	0.281676	1.09989	no replicates	1.33019	0.0329804
140997	GDF15	BQ883534	Growth differentiation factor 15		1.28075	0.105365	1.31237	no replicates	1.19577	0.0440905	1.3533	0.073921	1.72188	0.00616376	2.34945	0.0750251	1.25356	0.187818	1.9642	0.0230834	3.42526	0.0395805	1.32453	0.0444888	1.41703	0.0582774	2.68673	0.00660304
137201					0.956874	0.803635	0.95609	0.25373	1.02706	0.828603	1.01459	0.628766	1.19724	0.00578706	1.34102	0.125213	1.01498	0.780232	1.09568	0.298779	1.69868	0.0778804	1.04687	0.444574	1.01682	0.581825	1.43083	0.141866
129131	SCFD2	AY299407	Sec1 family domain containing 2		1.23498	0.287559	1.46495	no replicates	1.07766	0.595346	1.1403	0.18762	1.24708	0.319816	1.0856	0.246027	1.1752	0.0950079	1.12772	0.559373	1.14553	0.0325705	1.05761	0.194003	1.0242	no replicates	1.03275	0.764595
128041	WDR40A	NM_015397	WD repeat domain 40A		0.961623	0.549491	1.04402	0.619772	1.08627	0.15419	1.06193	0.0144693	1.5171	0.238417	1.07897	0.457961	0.998232	0.88371	1.03704	0.78597	1.20038	0.218546	0.952371	0.666572	0.99896	0.881337	1.11901	0.253174
125278	CLDN4	AK126462	Claudin 4	pathogenesis	1.05911	0.506455	1.06321	0.394768	0.994366	0.946882	1.04385	0.217978	0.947623	0.374904	1.09042	0.389007	1.0028	0.926501	1.07741	0.469062	1.42933	0.202027	0.949217	0.221291	1.04293	0.456535	1.21817	0.030753
124286	RASA2	CR749587	MRNA; cDNA DKFZp686C10224 (from clone DKFZp686C10224)	intracellular signaling cascade	1.09368	0.546805	0.929925	no replicates	1.03342	0.648116	1.06084	0.0629267	1.05666	0.360842	0.935996	no replicates	0.975729	0.0943569	0.949929	0.0215737	1.08844	0.516561	1.52258	0.198153	1.03438	0.592761	0.906217	0.0905604
123482	MGC3260	AK095370	Hypothetical protein MGC3260		0.939349	0.0189299	0.913165	no replicates	0.933673	0.523404	0.871076	0.0870352	1.12503	no replicates	0.979019	0.777851	1.02821	0.894435	1.00258	0.930663	0.845474	no replicates	0.973351	no replicates			1.83386	no replicates
122228	C20ORF19	BX648266	Chromosome 20 open reading frame 19	regulation of transcription\, DNA-dependent	1.01514	0.737826	1.15229	0.130615	1.02373	0.0898033	0.996809	0.968908	1.19481	0.0450835	1.23147	0.213781	0.993636	0.973555	1.29348	0.0858318	1.56216	0.104922	1.0234	0.618084	1.07311	0.521257	1.41824	0.227365
120599	BCAS3	BX648103	Breast carcinoma amplified sequence 3	cell growth and/or maintenance	0.932154	0.0655636	1.3577	0.12844	1.1806	0.23503	1.05264	0.0868822	0.934345	0.721569	1.48289	0.0314069	1.00342	0.376736	1.10457	0.0771519	1.01197	0.924719	1.07806	0.495745	0.940013	0.652927	1.05812	0.321996
111753	SIAT4A	BX537506	Sialyltransferase 4A (beta-galactoside alpha-2,3-sialyltransferase)	protein amino acid glycosylation	1.08671	0.332394	1.20095	0.0985644	1.10211	0.160236	1.03213	0.237314	1.25026	0.125869	1.08576	0.372985	1.11129	0.00325287	1.30111	no replicates	1.54273	0.0331837	1.03091	0.361188	1.09525	0.00640764	1.24299	0.00164155
51965	CFL2	NM_138638	Cofilin 2 (muscle)	Rho protein signal transduction	1.00689	0.586538	1.0524	0.0328918	1.10592	0.182335	0.984312	0.83807	1.13552	0.214803	1.15358	0.261997	1.14691	0.391153	1.03093	0.453177	1.42947	0.282674	0.963771	0.124198	1.17375	0.125744	1.23155	0.190617
51345	TIPARP	CR749647	TCDD-inducible poly(ADP-ribose) polymerase		1.19936	0.144116	1.1162	no replicates	1.01134	0.904954	1.34479	0.218687	1.41385	0.149924	1.07107	0.633771	1.33651	no replicates	1.40371	0.100088	1.47952	0.275844	1.16814	no replicates	1.16865	no replicates	1.49768	0.0577293
49442	TXNRD1	NM_003330	Thioredoxin reductase 1	electron transport;heavy metal sensitivity/resistance;signal transduction	1.37455	no replicates	1.40427	no replicates	1.09483	0.643293	1.40831	no replicates	2.12802	0.0706027	1.58259	no replicates	1.62808	no replicates	2.03241	0.0991138	2.69512	0.185459	1.05696	no replicates
48518	ABCA5	NM_018672	ATP-binding cassette, sub-family A (ABC1), member 5	transport	1.01183	0.506097	1.15378	0.567968	1.06978	0.515624	1.02263	0.561952	1.27096	0.135583	1.04832	0.254297	1.07436	0.428335	1.16178	0.0721996	1.36371	0.0119476	1.14733	no replicates	1.30379	0.211842	1.44911	0.0521687
47508		BC039246	Homo sapiens, clone IMAGE:5278517, mRNA		1.00258	0.983367	1.07443	0.754051	1.04933	0.332078	0.975912	0.697846	1.06224	0.0890387	0.910162	0.0337867	0.940337	0.366207	0.944688	0.310954	0.872182	0.0622186					1.70107	no replicates
42648	TKT	BX649193	Transketolase (Wernicke-Korsakoff syndrome)	thiamin metabolism	1.01023	0.901851	1.49161	0.311512	1.02958	0.360978	0.975391	0.511502	1.32303	0.427312	1.28818	0.315307	1.1442	0.0532378	1.51654	0.0367005	1.36644	no replicates	0.974853	0.264973	1.16307	0.47166	1.45292	0.00403267
41979	FLJ14525	BC066649	Hypothetical protein FLJ14525		0.985827	0.910354	0.724345	0.0340468	0.984973	0.894705	1.01044	0.948115	0.956702	0.824773	0.804983	0.552175	0.992962	0.966805	0.721633	0.538647	1.40271	no replicates	0.963761	0.726438	0.945136	0.559787	0.971995	0.728352
41340					1.01334	no replicates	0.952615	no replicates	1.05226	no replicates	0.843891	no replicates	1.09337	no replicates	0.863703	no replicates	1.01617	0.896006	0.971498	0.425838	0.837206	no replicates	0.991845	no replicates			1.428	0.0227082
37443	BAIAP2	AK098403	BAI1-associated protein 2	axonogenesis;insulin receptor signaling pathway	0.934838	0.538385	1.13671	0.00425158	1.08002	0.488925	0.957244	0.781387	1.5814	no replicates	1.07489	0.396016	0.948984	0.733449	0.985934	0.911481	1.17734	0.368137	0.898859	0.203832	0.975971	0.118568	1.02989	0.581197
35516	CCNG1	NM_004060	Cyclin G1	cytokinesis;mitosis;regulation of CDK activity	1.00893	0.541857	0.95338	0.040886	1.02837	0.306029	1.05255	0.0885853	1.16426	0.20221	1.17212	0.154101	1.01659	0.69614	1.18902	0.0420972	1.48846	0.159066	0.972889	0.385039	1.08482	0.0276632	1.42604	0.027258
32510	BTG2	NM_006763	BTG family, member 2	DNA repair;negative regulation of cell proliferation	1.00327	0.974581	1.09722	0.282712	1.04255	0.543915	1.0328	0.821119	1.18201	0.224645	1.3967	no replicates	0.882999	0.367277	1.39404	no replicates	1.94057	0.00248689	0.821731	no replicates	1.14324	0.000264779	1.65328	0.2999
31869					0.995448	0.855563	1.13693	0.306518	1.00359	0.953083	0.977126	no replicates	1.17039	0.45394	1.01962	no replicates	0.971559	no replicates	1.09	0.199566	1.05949	0.0188327					1.51196	no replicates
30957	SNTB2	BC035134	Syntrophin, beta 2 (dystrophin-associated protein A1, 59kDa, basic component 2)		1.02622	0.713568	0.85781	0.410419	0.999082	0.993352	1.28043	0.693626	0.927343	0.799864	1.09294	no replicates	1.12919	0.671538	1.12472	0.0189719	0.902531	0.212853					1.41529	no replicates
24032	CRADD	AL832705	CASP2 and RIPK1 domain containing adaptor with death domain	induction of apoptosis via death domain receptors;signal transduction	0.917406	0.337089	0.925169	0.68874	1.09646	0.0446942	1.1712	0.428637	1.57413	0.387963	1.01154	0.561281	1.03235	0.264315	1.14269	0.722928	1.16249	0.226253	0.976899	0.799658	1.0701	0.412525	1.04935	0.144158	1.08832	no replicates	0.97531	0.369828	0.961594	0.53427	0.8763	0.315709	0.8411	no replicates	0.87476	0.00123506
6K
2569476	BAX	BF983096	BCL2-associated X protein	apoptotic mitochondrial changes;germ-cell development;induction of apoptosis by extracellular signals;negative regulation of cell cycle;negative regulation of survival gene product activity;oncogenesis																									1.07433	0.168125	1.0424	0.251516	1.43665	0.0217132	0.973628	0.192067	1.0671	0.00142667	1.24673	0.151639
1473304	AKR1C3	BQ939577	Aldo-keto reductase family 1, member C3 (3-alpha hydroxysteroid dehydrogenase, type II)	cell proliferation;prostaglandin metabolism																									1.04309	no replicates	1.53257	0.0811229	1.16835	no replicates	1.09642	no replicates	1.33521	0.139832	1.16338	no replicates
1434905	HOXB7	NM_004502	Homeo box B7	histogenesis and organogenesis;pattern specification;regulation of transcription\, DNA-dependent																									1.05973	0.0168885	1.06975	0.0024115	1.13825	0.32899	1.31512	0.309494	1.40776	0.33178	1.30642	0.441349
897673	PGD	NM_002631	Phosphogluconate dehydrogenase	pentose-phosphate shunt\, oxidative branch																									1.08666	0.183958	1.62333	0.00178574	1.39195	0.00176257	1.02129	0.821189	1.43755	0.000548476	1.38875	0.000115712
856454	SLC3A2	AK025584	Solute carrier family 3 (activators of dibasic and neutral amino acid transport), member 2	amino acid transport;carbohydrate metabolism;cell growth;sodium\:calcium exchange																									1.17373	0.140743	1.26426	0.056585	1.10478	0.123735	1.50378	2.92202e-05	1.57478	0.0236977	1.32025	0.216663
813387	NQO1	NM_000903	NAD(P)H dehydrogenase, quinone 1	electron transport;nitric oxide biosynthesis;response to toxin;synaptic transmission\, cholinergic;xenobiotic metabolism																									0.931293	0.217378	1.11821	0.20748	1.35574	0.36129	1.00536	0.903384	1.46404	0.0473553	1.55852	0.211424
810724	IER3	BM994398	Immediate early response 3	anti-apoptosis;cell growth and/or maintenance;embryogenesis and morphogenesis;morphogenesis																									1.13651	0.353943	1.1459	0.155031	1.1933	0.00316691	1.39426	0.0248779	1.2449	0.000114509	1.57454	7.24767e-06
789376	TXNRD1	NM_003330	Thioredoxin reductase 1	electron transport;heavy metal sensitivity/resistance;signal transduction																									1.2007	0.0328389	1.54469	0.0845352	1.55871	0.22502	1.2423	0.0482753	1.47378	0.00708877	1.8936	0.0456679
782760	CYP1B1	NM_000104	Cytochrome P450, family 1, subfamily B, polypeptide 1	electron transport;eye morphogenesis (sensu Mammalia);vision																									2.37745	0.0485888	2.74763	0.0186238	2.46776	0.00507289	3.9089	0.0877243	2.85535	0.149122	3.11417	0.000114604
770704	NCL	AK128584	Nucleolin	transport																									1.05762	0.0202998	1.0864	0.0775824	1.10206	0.0410965	1.3551	0.252907	1.36754	0.0013442	1.41477	0.094596
768443	MGST1	AK123482	Microsomal glutathione S-transferase 1	prostaglandin metabolism																									1.02134	0.393592	1.54666	4.80545e-07	1.28442	0.118525	1.12676	0.000511772	1.54669	0.0284695	1.61371	2.3633e-05
753447	DDB2	BC050455	Damage-specific DNA binding protein 2, 48kDa	nucleotide-excision repair																									1.03265	0.479385	1.29958	0.000158422	1.3518	0.112294	1.06539	0.00121368	1.2963	5.32506e-07	1.58074	1.26243e-07
547058	CCNG1	NM_004060	Cyclin G1	cytokinesis;mitosis;regulation of CDK activity																									0.935677	0.531931	1.09365	0.547244	1.24575	0.045581	0.926379	0.152709	1.0598	0.429271	1.40206	0.000256596
196992	AKR1C1	AK095239	Aldo-keto reductase family 1, member C1 (dihydrodiol dehydrogenase 1; 20-alpha (3-alpha)-hydroxysteroid dehydrogenase)	xenobiotic metabolism																									1.04228	no replicates	1.43874	6.05059e-05	1.15549	0.00228916	1.01686	no replicates	1.16213	0.0171986	1.11569	no replicates
80631																													1.08282	0.0485154	1.22324	0.0168369	1.69875	0.124864	0.99291	0.869489	1.2149	0.128993	1.78773	0.03757
42739	PTP4A1	CR749458	Protein tyrosine phosphatase type IVA, member 1	protein amino acid dephosphorylation																									1.00154	0.89496	1.08604	0.197992	1.25826	0.000599555	0.959603	0.0118776	1.08808	0.000191153	1.4487	0.0589974
41452	SAT	BF680536	Spermidine/spermine N1-acetyltransferase	internal protein amino acid acetylation																									1.10615	0.00149532	1.23775	0.0430055	1.49407	0.0734339	1.12754	0.172506	1.27004	0.0785457	1.49225	0.00198666
25050																															1.19335	0.0510629	1.57961	0.0318855	1.04359	0.253731	1.2362	no replicates	1.59779	0.000591775

## Sheet: MCF7 15k and 6k < 0.714
Array ()*S						15k		15k		15k		15k		15k		15k		15k		15k		15k		15k		15k		6k		6k		6k		6k		6k		6k
Time ()						24		48		6		24		48		6		24		48		6		24		48		6		24		48		6		24		48
Compound ()*S						BaP		BaP		BaP		BaP		BaP		BaP		BaP		BaP		BaP		BaP		BaP		BaP		BaP		BaP		BaP		BaP		BaP
Cell line ()*S						MCF7		MCF7		MCF7		MCF7		MCF7		MCF7		MCF7		MCF7		MCF7		MCF7		MCF7		MCF7		MCF7		MCF7		MCF7		MCF7		MCF7
Concentration ()S						0.25		0.25		1		1		1		2.5		2.5		2.5		5		5		5		2.5		2.5		2.5		5		5		5
IMAGE Clone ID	Gene Symbol	Genbank	Description	Biological Process	t-test P-value	ratio	t-test P-value	ratio	t-test P-value	ratio	t-test P-value	ratio	t-test P-value	ratio	t-test P-value	ratio	t-test P-value	ratio	t-test P-value	ratio	t-test P-value	ratio	t-test P-value	ratio	t-test P-value	ratio	t-test P-value	ratio	t-test P-value	ratio	t-test P-value	ratio	t-test P-value	ratio	t-test P-value	ratio	t-test P-value	ratio	t-test P-value
15K
760230	AGR2	BM924878	Anterior gradient 2 homolog (Xenopus laevis)	electron transport	0.134425	0.77761	0.0200306	0.878465	0.133537	0.924199	0.0180308	0.539241	0.0709788	0.778758	0.19796	0.900203	0.209371	0.617166	0.0299292	0.416558	0.00167801	0.952936	0.717697	0.681027	0.0447314	0.537115	0.0818842
33386					0.260684	0.926278	no replicates	0.949507	0.359304	0.958756	0.579677	0.585927	0.0844992	0.672718	0.073416	0.928098	0.604191	0.66973	0.0222274	0.551089	0.0139351	1.07307	0.425392	0.772562	0.324607	0.622112	0.16153
2346678	KIAA1324	AB037745	Maba1		0.0551357	0.830039	0.384057	0.848288	0.0409264	0.788883	0.52483	0.597463	0.0280207	0.657836	0.0267854	0.894745	0.332276	0.706497	0.156388	0.408432	0.0416773	0.946145	0.501363	0.807269	0.236505	0.518943	0.00926096
810829	PRSS23	AL832007	Transcribed locus, moderately similar to NP_955751.1 potassium channel regulator [Homo sapiens]		0.110829	0.85851	0.243032	0.995193	0.905058	0.814607	0.169865	0.63577	0.0796202	1.03169	0.098495	0.778423	0.123054	0.640881	0.097439	0.784075	0.150366			0.612966	0.0712498	0.601095	0.0136278
729959	KIAA1324	AB037745	Maba1		0.236782	0.871929	0.0125432	0.839253	0.120495	0.867408	0.226527	0.688654	0.232777	0.719188	0.100462	0.867278	0.212725	0.68647	0.0547782	0.430517	0.000556098	0.969927	no replicates	0.78761	0.25298	0.466333	0.0339384
49731	NEBL	Y16241	Nebulette	biological_process unknown;muscle contraction;regulation of actin filament length	0.00649783	0.865212	0.141271	0.967925	0.6805	0.912887	0.545336	0.712533	0.0125029	0.991774	no replicates	0.935245	0.212097	0.709459	0.0384145	0.65807	0.202835	0.967612	0.329052	0.736817	0.229255	0.647191	0.00600029
129467	HIST1H2BJ	BF983642	Histone 1, H2bj	nucleosome assembly;regulation of transcription\, DNA-dependent	0.106235	0.983594	0.942106	0.993841	0.953347	0.896913	0.0337589	0.829324	0.0791607	0.633648	0.13075	0.931231	0.500825	0.970634	0.361999	0.693333	0.0594807	1.00717	0.955757	0.768457	0.0731705	0.639139	0.00820502
250888	CNN3	NM_001839	Calponin 3, acidic	smooth muscle contraction	0.00590001	0.840272	0.156857	0.935742	0.208075	0.948214	0.622932	0.670459	0.0696602	0.793497	0.196851	0.834725	0.307429	0.68479	0.152902	0.653221	0.126898
742596	SYTL5	BX647688	Synaptotagmin-like 5		0.217959	0.870891	0.160881	0.921279	0.433103	0.895629	0.0601812	0.665129	0.160242	0.79358	0.163263	0.912322	0.417444	0.716982	0.181908	0.61438	0.00175767	0.968793	0.0429768	0.903381	0.15097	0.595164	0.111974
173784	TMSB4X	BM994376	Thymosin, beta 4, X-linked	development;immune response;protein complex assembly;regulation of actin polymerization and/or depolymerization	0.139604	0.814778	0.132606	0.848305	0.096864	0.93051	0.0632012	0.672226	0.0314361	0.797167	0.184689	0.944623	0.326895	0.683808	0.0496174	0.61443	0.143755	0.946148	0.390061	0.815596	0.26828	0.735325	0.0379347
197558	LARGE	AJ007583	Like-glycosyltransferase	carbohydrate biosynthesis;glycoprotein biosynthesis;glycosphingolipid biosynthesis;hearing;muscle maintenance;myelination;synaptic transmission	0.00425404	0.989095	0.683937	1.0539	0.638124	0.871273	0.406687	0.587611	0.0789043	1.10677	0.259004	0.914218	0.056837	0.742178	0.00214068	0.472696	0.0890848	0.952562	0.109266	0.794385	0.0941964	0.620783	0.127198
53243	ASNS	NM_133436	Asparagine synthetase	asparagine biosynthesis;glutamine metabolism	0.676228	0.867776	0.558618	1.00014	0.997673	1.00264	0.978035	0.819672	0.032338	0.572812	0.0440833	0.916431	0.684902	0.932059	0.0270947	0.541413	0.0461922	1.05015	0.236861	0.901008	0.0860397	0.564671	0.0566597
268891	HIST1H3D	BQ051491	Histone 1, H3d	embryogenesis and morphogenesis;nucleosome assembly	0.0448768	0.86629	0.611295	0.989239	0.911049	0.934915	0.178344	0.764156	0.0891215	0.714781	0.154705	0.902243	0.349411	0.870045	0.0424052	0.550746	0.00560558	0.951128	0.761808	0.69247	0.193822	0.577344	0.0597441
1842170	HIST1H4B	BX102654	Histone 1, H4b		0.541981	0.808221	0.166631	0.930478	0.338845	0.926421	0.757611	0.929159	0.0332161	0.627262	0.112492	1.01904	0.920055	1.05506	0.0406121	0.671797	0.0129394	0.984046	0.787925	0.942756	0.663627	0.657695	0.000829733
21892	IARS	NM_013417	Isoleucine-tRNA synthetase	isoleucyl-tRNA aminoacylation	0.533571	0.978648	0.720577	1.00688	0.911583	1.04507	0.688633	0.833794	0.00588876	0.694036	0.111448	0.977391	0.910482	0.861501	0.0652948	0.648864	0.0755226	1.01246	0.90196	0.92137	0.093183	0.691464	0.0505548
233279	SCD	NM_005063	Stearoyl-CoA desaturase (delta-9-desaturase)	fatty acid biosynthesis	0.428306	0.933367	0.629085	0.93817	0.33713	0.834986	0.220003	0.618288	0.0922256	0.689519	0.000569309	0.770852	0.164389	0.738441	0.112632	0.850907	0.0141789	0.818864	0.311274	0.669445	0.00251568	0.739299	0.0297935
149401	CTSD	NM_001909	Cathepsin D (lysosomal aspartyl protease)	proteolysis and peptidolysis	0.30643	0.945284	0.858785	1.01562	0.810433	0.908372	0.474354	0.513732	no replicates	0.934971	0.242332	0.895807	0.0522903	0.753237	no replicates	0.537554	0.078414	1.00177	0.989596	0.740518	0.449804	0.685249	0.0285191
33170	ZDHHC23	AK127260	Zinc finger, DHHC domain containing 23		0.239987	0.997934	0.970823	0.88145	0.0972573	0.833804	no replicates	0.695763	0.352693	0.825739	0.087573	0.897697	0.290761	0.72861	0.141897	0.652967	0.0458663	1.06336	0.385798	0.77294	0.294522	0.637627	0.0236878
246377	RHOBTB3	NM_014899	Rho-related BTB domain containing 3	biological_process unknown	0.0505811	0.863379	0.0633956	0.9267	0.446121	0.946835	0.478151	0.800871	0.218944	0.800346	0.103098	1.00007	0.999488	0.738934	0.00236782	0.663478	0.00624083	0.902853	0.19464	0.740794	no replicates	0.633228	no replicates
140589					0.54047	0.815782	0.0504246	0.89846	0.358376	0.917486	0.408564	0.725937	0.040977	0.805214	0.366757	0.894721	0.513155	0.666845	0.0168663	0.675539	0.261938	0.98768	0.873014
731750	TAF6L	BC008785	TAF6-like RNA polymerase II, p300/CBP-associated factor (PCAF)-associated factor, 65kDa	chromatin remodeling;regulation of transcription from Pol II promoter;transcription initiation	0.276625	0.91219	0.457179	0.978014	0.845447	0.911301	0.123125	0.808805	0.0991027	0.695011	0.0050983	0.936174	0.506049	1.01557	0.701313	0.583921	0.126189	1.00337	0.887312	0.900639	0.0426994	0.724946	0.0508364
756191	SLC25A25	AB067483	Solute carrier family 25 (mitochondrial carrier; phosphate carrier), member 25		0.754745	0.976176	0.881222	0.801302	0.365595	1.03713	0.84318	0.586993	0.0215713	1.08155	0.341299	1.04231	0.114102	1.01794	0.838008	0.61249	no replicates	1.25729	0.383982	0.985483	0.884396	0.918055	0.530532
38154	SEC8L1	AL389977	SEC8-like 1 (S. cerevisiae)		0.400398	0.870152	0.159667	0.948194	0.0881354	0.958294	0.0795942	0.638089	0.0416091	0.83522	0.00411966	0.950252	0.349205	0.817517	0.0775553	0.618658	no replicates	0.907892	0.0662018	1.05103	0.472459	0.892047	0.328178
291958	KLF10	S81439	TGFB inducible early growth response		0.0524209	0.729911	0.117408	0.944171	0.220592	0.798905	0.217665	0.629467	0.0264753	0.920185	0.347164	0.837035	0.234039	0.701142	0.0585696	0.912179	0.424779	1.05574	0.332779	1.00882	0.887694	1.0451	no replicates
135500	SLC7A2	AL832016	Solute carrier family 7 (cationic amino acid transporter, y+ system), member 2	amino acid metabolism;amino acid transport;small molecule transport	0.609586	0.856905	0.45902	1.00847	0.514401	0.942105	no replicates	0.734411	0.0655969	0.926275	no replicates	0.983993	0.769976	0.759428	0.149347	0.687495	0.0481376	0.972107	0.551726	0.893945	0.36467	0.64257	0.00940698
166966	SLC39A6	NM_012319	Solute carrier family 39 (zinc transporter), member 6		0.367737	0.806663	0.0864236	0.932234	0.214031	0.97188	0.726569	0.766662	0.324359	0.941883	0.443579	0.904957	0.361692	0.825108	0.06458	0.580516	0.0902686	1.05029	0.626929	0.890185	0.17389	0.656072	0.0185587
296479	SULT1C1	NM_176825	Sulfotransferase family, cytosolic, 1C, member 1	amine metabolism	0.266998	0.79764	0.0699723	0.894636	0.203325	0.919475	0.584093	0.702052	0.0839342	0.845315	0.236145	0.827505	0.27494	0.681848	0.0337354	0.715716	0.130615	1.02295	0.676906	0.804217	0.0503844	0.798569	0.134723
151883					0.349997	0.852723	0.17735	0.88321	0.0855635	0.939807	0.410184	0.650302	0.142965	1.08347	0.514407	0.972046	0.266471	0.686889	0.0935946	0.735211	0.167703	1.06871	0.231533			0.822757	0.0438684
758467	NR2F2	BC042897	Nuclear receptor subfamily 2, group F, member 2	lipid metabolism;regulation of transcription from Pol II promoter;signal transduction	0.224031	0.861526	0.156772	1.04637	0.588541	0.892645	0.0596648	0.683911	0.165241	1.00097	0.989506	0.917824	0.352841	0.818851	0.116123	0.594927	0.0589057	1.04883	0.715414	0.914375	0.109354	0.836687	0.0255848
322555	EMP2	AK096403	Epithelial membrane protein 2	cell death;cell growth;cell proliferation;development	0.254043	0.886441	0.170075	0.882087	0.284606	0.938037	0.101087	0.824613	0.462774	0.815172	0.161593	0.933052	0.0339505	0.823313	0.295886	0.59727	0.0834272	1.00945	0.903539	0.905272	0.337467	0.60138	0.011323
280758	TMSB4Y	NM_004202	Thymosin, beta 4, Y-linked	development;immune response;protein complex assembly;sequestering of actin monomers	0.272343	0.818111	0.105968	0.915427	0.203535	0.952779	0.0636053	0.671416	0.0644353	0.903367	0.21817	0.90115	0.049224	0.759996	no replicates	0.656851	0.0350287	0.923393	0.236063	0.759317	0.142071	0.771595	0.0197617
1461138	HIST1H4C	CD048335	Histone 1, H4c		0.10775	0.958339	0.835452	0.917532	0.355391	0.868077	0.0245794	0.910161	0.509074	0.715575	0.20877	0.93372	0.491217	1.106	0.326943	0.586236	0.00989177	0.974937	0.431551	0.847381	0.171322	0.621166	0.00531534	1.0493	0.123767	0.899588	0.136094	0.849498	0.0245881	1.12224	0.249245	1.09296	0.0360419	0.946035	0.636343
44096	PPM1L	AY337264			0.385175	1.02212	0.81193	1.02469	0.126073	0.909043	0.60075	0.682081	0.0365047	0.926071	0.00995491	0.940953	0.340488	0.745935	no replicates	0.682763	0.142104			0.912332	no replicates	0.913402	0.147773
195052					0.321954	0.984459	0.657796	1.01118	0.0802644	0.997709	0.965845	0.943584	0.467229	0.92666	0.0161904	0.98833	0.860116	0.947955	0.430012	0.706975	no replicates	1.04412	0.0158275	1.06248	0.340305	0.989307	0.832047
26474	FOS	BX647104	V-fos FBJ murine osteosarcoma viral oncogene homolog	DNA methylation;inflammatory response;regulation of cell cycle;regulation of transcription from Pol II promoter	0.994981	0.843707	0.393613	0.937443	0.60479	0.981811	0.916728	0.700619	0.0120131	1.12663	0.534505	0.907281	0.625837	0.872204	0.303291	0.805567	0.297649	0.934832	0.62493	0.956625	0.573014	0.967708	0.125607
200862	CAV1	NM_001753	Caveolin 1, caveolae protein, 22kDa	endocytosis	0.634707	0.977018	0.751311	0.922108	0.373102	0.987549	0.617232	0.942144	no replicates	0.86411	no replicates	0.902055	no replicates	0.855463	0.315567	0.665931	0.0494646	1.0141	0.121869	0.937881	0.158474	0.792902	0.0182388
359040	IRX1	AY335938	Iroquois homeobox protein 1	regulation of transcription\, DNA-dependent	0.0338778	0.879341	0.657648	0.872988	0.365439	1.15386	0.0758499	0.607134	0.0219776	0.881674	0.246496	1.06983	0.510088	1.00942	0.894103	0.768451	0.234623	1.25683	0.113066	0.999106	0.734563	0.866998	0.185586
268927	CCND1	NM_053056	Cyclin D1 (PRAD1: parathyroid adenomatosis 1)	G1/S transition of mitotic cell cycle;cytokinesis;regulation of cell cycle	0.468754	0.918622	0.158128	0.983712	0.896558	1.00449	0.53555	0.603032	0.256163	0.917408	0.330508	1.05825	0.115456	0.794581	0.0161808	0.85564	0.334322	1.02469	0.787147	0.89065	0.0806692	0.849888	0.0250352
22379	CD59	NM_203330	CD59 antigen p18-20 (antigen identified by monoclonal antibodies 16.3A5, EJ16, EJ30, EL32 and G344)	blood coagulation;cell surface receptor linked signal transduction;immune response	0.105638	0.843734	0.212919	0.944379	0.0317018	0.86646	0.458215	0.795328	0.00967625	0.819327	0.299407	0.892218	0.462721	0.788862	0.062479	0.757114	0.166011	0.929325	0.721539	0.851235	0.159083	0.696833	0.0966321
42919	CELSR2	AF234887	Cadherin, EGF LAG seven-pass G-type receptor 2 (flamingo homolog, Drosophila)	development;homophilic cell adhesion;neuropeptide signaling pathway	0.076476	0.901161	0.478901	0.988015	0.929173	0.899978	0.0162211	0.724009	0.117055	0.88303	0.27006	0.902151	0.314641	0.854752	0.0995769	0.682676	0.0649536	0.918965	0.337247	0.865548	0.149662	0.843313	0.238257
795317	LOC201243	NM_175734	Hypothetical protein LOC201243		0.0452793	0.946933	0.85365	0.920183	0.530392	1.21029	0.503292	0.712495	0.16895	0.927288	0.589763	1.00612	0.980454	1.08498	0.470857	0.727099	0.329381	1.06257	0.646793	0.746053	no replicates	0.891896	no replicates
148379	IGF1R	BX640783	Transcribed locus, moderately similar to XP_375099.1 hypothetical protein LOC283585 [Homo sapiens]	anti-apoptosis;insulin receptor signaling pathway;positive regulation of cell proliferation;protein amino acid phosphorylation;regulation of cell cycle	0.573383	0.985008	no replicates	1.0604	0.234171	1.07987	0.625924	0.680026	0.0913328	1.16592	0.136144	1.03303	0.869633	0.934683	no replicates	0.823415	0.176427	1.10177	0.505433	0.931867	0.117663	0.838925	0.0153681	0.947692	no replicates	0.960265	0.400256	0.974432	0.468906	0.966443	0.218085	0.973127	0.403143	0.929786	0.50294
753991	FLJ22390	AK092439	Hypothetical protein FLJ22390		0.929536	0.91007	0.752214	0.922267	0.587517	0.992018	0.945906	0.60118	0.0339206	1.15405	no replicates	1.04974	0.609525	1.12116	0.143444	0.807948	no replicates	1.16022	0.613538	0.97589	0.866017	1.01094	0.933607
128784	KIAA0182	NM_014615	KIAA0182 protein	development	no replicates	0.946535	0.524529	0.898245	0.130393	0.94397	0.668505	0.808361	0.0988795	0.990576	0.443328	0.926877	0.264208	0.773185	0.0394922	0.705055	no replicates	1.02505	0.818606	0.965266	0.458151	0.865273	0.08196
128309	RAD17	AF076838	RAD17 homolog (S. pombe)	DNA damage response\, signal transduction resulting in cell cycle arrest;DNA repair;DNA replication;DNA replication checkpoint;mitotic checkpoint	0.0104352	1.02731	0.793581	0.998248	0.990525	0.892814	0.142202	0.932095	0.594834	0.808888	0.211111	0.933883	0.466521	0.962835	0.00373987	0.71358	0.0511824	0.93795	0.0632956	0.922076	0.252595	0.918293	0.000375706
760061		BX089736	Transcribed locus		0.183779	0.874143	0.17908	0.94183	0.284211	0.909056	0.0539202	0.712615	0.0216258	0.887404	0.201944	0.954864	0.324202	0.722047	0.149196	0.844286	0.487832	1.10677	0.304029	0.923535	no replicates	0.810597	0.093881
471254	PDXK	NM_003681	Pyridoxal (pyridoxine, vitamin B6) kinase		0.769284	1.08451	0.0898695	0.976178	0.0812451	0.9863	0.853202	0.690642	0.0212848	0.951119	0.686313	0.958461	0.2148	0.941376	0.302589	0.888259	0.238512	0.994521	0.412086	0.987966	0.789341	0.928368	0.0815675
273198	RHOBTB3	NM_014899	Rho-related BTB domain containing 3	biological_process unknown	0.0117358	0.863101	0.207219	0.976443	0.631184	0.925013	no replicates	0.846537	0.0244093	0.968365	0.813561	0.937171	0.0375366	0.798583	0.00769717	0.740861	0.0327551	0.993049	0.807055	0.911405	0.136626	0.698759	0.124154
122293		AA704763	Transcribed locus		0.522276	1.07563	0.336682	0.958637	0.179306	0.942094	0.741957	0.929347	0.551383	0.725512	no replicates	0.99015	0.893323	0.997853	0.979135	0.620716	0.112503	1.06754	0.177455	0.934116	0.0503724	0.852768	0.00428341
42800		AI912163	Transcribed locus		0.114311	0.919527	0.0226738	0.985236	0.773707	1.25773	0.00107633	0.822459	0.31034	1.09076	0.0366489	1.28697	0.097148	0.870005	0.0812738	0.700778	0.0896936	1.3968	0.0632274	1.21118	0.159761	0.936819	0.039051
143062	SNAP23	BC022890	Synaptosomal-associated protein, 23kDa	intracellular protein transport;membrane fusion;nonselective vesicle targeting;post-Golgi transport	0.359055	0.983003	0.836361	0.934623	0.555565	1.0211	0.797258	0.984314	0.722257	1.04782	0.659799	0.937183	0.670166	1.11169	0.382132	0.71247	no replicates	1.01034	0.655998	1.14869	0.134075	1.16648	0.0285769
1625842		BF511830	Transcribed locus		0.582917	0.897564	0.0521578	0.94266	0.596012	0.938186	0.355426	0.79344	0.1153	0.928971	0.299099	0.961235	0.430901	0.892219	0.0441629	0.69986	no replicates	0.929484	0.148607	0.977457	0.588246	0.980209	0.441165
155730	KRT17	BX647923	Keratin 17	epidermal differentiation	0.221246	1.0227	0.823241	1.01326	0.815299	0.841934	0.11822	0.732848	0.27508	0.88454	no replicates	0.893812	0.00258117	0.913563	no replicates	0.70703	0.102382	0.946695	no replicates
45942	PHGDH	AK093306	Phosphoglycerate dehydrogenase	L-serine biosynthesis;brain development	0.570181	1.20231	0.0962171	0.920582	0.216397	0.972967	0.652727	0.914225	0.236667	0.724936	0.00458423	0.95881	0.212157	1.05532	0.754445	0.625873	0.165014
200529	ALDH9A1	NM_000696	Aldehyde dehydrogenase 9 family, member A1	aldehyde metabolism;carnitine metabolism	0.0326547	0.653129	no replicates	1.0191	0.927161	1.32338	0.564537	0.917675	0.735023	0.847386	0.312585	1.16561	0.546003	1.21266	0.415169	0.988699	0.919686	1.02628	0.299646	0.965991	0.322913	0.898554	0.266196
25465	CSMD3	NM_198123	CUB and Sushi multiple domains 3		0.644993	1.05514	0.542514	0.975284	0.818628	1.01663	0.79604	0.931336	0.445134	0.844642	0.347894	0.992684	0.844714	0.855077	0.0413318	0.669493	0.0434204	0.952746	0.0505276	1.04539	0.190231	0.987467	0.833019
204414	CYYR1	NM_052954	Cysteine and tyrosine-rich 1	biological_process unknown	no replicates	1.0555	no replicates	1.11939	0.0487856	1.05428	no replicates	0.706396	no replicates	1.09879	no replicates	0.936497	no replicates	1.01701	no replicates			1.0437	0.498347	0.965145	0.673809	1.10128	0.171774
1674713	FLJ20032	NM_017628	Hypothetical protein FLJ20032		0.350648	0.92425	0.351819	0.920105	0.167948	0.929148	0.345001	0.682028	0.112324	0.884419	0.246521	1.00513	0.953834	0.819842	0.0296802	0.741789	0.124865	0.828279	no replicates	0.907842	0.0437972	0.766785	0.101378
364975	LCHN	AF136629	LCHN protein		0.490172	0.942603	0.374143	0.942875	0.372126	0.98096	0.021551	0.805356	0.145073	0.792278	0.157689	0.933896	0.210392	0.822978	0.35167	0.68812	0.100202	0.99326	0.442686	0.918276	0.305478	0.759506	0.0489761
289505	LOC201895	BC047541	Homo sapiens, clone IMAGE:5271877, mRNA		0.422974	0.967391	0.36034	1.01508	0.570929	1.02153	0.326057	0.8433	0.0274997	1.0232	0.626862	0.960467	0.142216	0.922496	0.285373	0.696617	0.101724	1.01643	0.588422	0.941318	0.445403	0.772641	0.200719
40226	LOC284611	XM_371277	Hypothetical protein LOC284611		0.241117	0.923278	0.527639	1.07794	0.355194	0.876216	0.0253591	0.708205	0.198441	0.919131	no replicates	1.01098	0.957631	0.763989	0.339111	0.775254	0.191919					0.833418	0.285849
345012	PRSS23	AL832007	Transcribed locus, moderately similar to NP_955751.1 potassium channel regulator [Homo sapiens]		0.0369908	0.927967	0.559857	0.97178	0.777569	0.885826	0.29907	0.789616	0.230519	1.01061	0.892274	0.839998	0.174767	0.764904	0.359735	0.810856	0.186243					0.661494	0.0614138
243725	MIG-6	AK096149	Mitogen-inducible gene 6	response to stress	0.889397	0.797272	0.0236025	0.861555	0.0816518	0.950603	0.793499	0.749719	0.0307209	0.939938	0.305022	0.90809	0.65886	0.630781	no replicates	0.875195	no replicates
182720					no replicates	0.905071	0.343301	0.990205	0.943366	0.955216	0.647261	0.788037	0.0442159	1.18412	0.376904	0.987434	0.902808	0.854308	0.098795	0.786782	0.0328523	0.823171	no replicates			0.708864	no replicates
471164	GARS	NM_002047	Glycyl-tRNA synthetase	glycyl-tRNA aminoacylation	no replicates	1.09907	no replicates	0.940182	no replicates	1.27098	no replicates	0.826307	no replicates	0.762544	0.0404001	1.12023	no replicates	0.975256	0.697	0.514142	no replicates	1.00937	0.954203	0.960076	no replicates	0.733318	0.0175628
127831	IRF2BP2	BC020516	Interferon regulatory factor 2 binding protein 2		0.926014	0.866693	0.444964	0.982018	0.814876	0.978729	0.276812	0.668583	0.0373678	1.0088	0.759787	1.01695	0.393609	0.730662	0.0781901	0.99762	0.9763	0.966877	no replicates
470059	FLNA	NM_001456	Filamin A, alpha (actin binding protein 280)	actin cytoskeleton organization and biogenesis;cell motility;cell surface receptor linked signal transduction;neurogenesis	0.574131	0.915856	0.299799	1.02972	0.795674	0.99908	0.892868	0.597948	0.124289	1.33164	0.0346881	0.96673	0.250057	0.828856	0.219161	1.18329	0.482242	1.04126	0.830303	0.792721	0.462389	1.14547	0.0349015
259060	SIPA1	AB005666	Signal-induced proliferation-associated gene 1	cytoskeleton organization and biogenesis;induction of apoptosis;intracellular signaling cascade;negative regulation of cell adhesion;negative regulation of cell cycle;negative regulation of cell growth	0.355003	0.94327	0.744433	0.993145	no replicates	1.07789	0.0215625	0.687562	no replicates	0.960334	0.408335	1.06341	0.058383	1.0046	0.376306	0.985397	no replicates	1.02677	0.670838	0.891155	0.204484	0.904417	0.00653871
1187828	MSMB	AK092543	Microseminoprotein, beta-	biological_process unknown	0.392255	1.00059	0.997568	0.929167	0.421199	0.994182	0.795358	0.889671	0.160755	0.895254	0.248527	0.955239	no replicates	0.878208	0.0203734	0.525909	no replicates	1.03765	0.561332	0.942606	0.223968	0.832948	0.323344
47998	SART3	AB020880	Squamous cell carcinoma antigen recognised by T cells 3	RNA processing	0.855176	1.00936	0.945682	0.997498	0.966273	0.655279	0.428213	0.96312	0.386314	1.02842	no replicates	0.893215	0.68576	0.94105	0.00106209	0.99247	0.959548	1.04136	no replicates	0.953931	no replicates	0.976288	0.343728
186337	FLJ13710	BX641106	Hypothetical protein FLJ13710	proteolysis and peptidolysis	0.361548	0.942368	0.575789	0.99441	0.859196	1.04419	no replicates	0.795106	no replicates	0.966811	0.508081	0.998682	0.970181	0.741737	no replicates	0.637	0.105673	0.975075	0.647952	0.854779	0.0352545	0.788823	0.110339
755046					0.677992	0.873209	0.0373849	0.983305	0.693967	0.979947	0.712652	0.671727	0.0446109	0.951378	0.4276	0.909854	0.430967	0.897533	0.279241	0.834093	0.0382429	1.06654	0.499647	0.996243	0.449658	0.960114	0.402546
51583	SHMT2	AK055053	Serine hydroxymethyltransferase 2 (mitochondrial)	L-serine metabolism;glycine metabolism;one-carbon compound metabolism	0.203946	1.10506	0.400355	1.00366	0.944813	1.01183	0.862869	0.938696	0.220943	0.808085	0.0115256	0.954455	0.611756	1.1298	0.0877952	0.685749	0.033786	1.01582	0.551281	0.999562	0.989098	0.94048	0.46547
25304	CUTL1	NM_181552	Cut-like 1, CCAAT displacement protein (Drosophila)	development;negative regulation of transcription from Pol II promoter	0.362521	0.973529	0.574034	0.820631	0.161225	0.966272	0.439159	0.859933	0.0319881	0.804111	0.109705	1.05119	0.0268399	0.94432	0.403003	0.708548	0.194995	1.01345	0.915188	0.937377	0.449448	0.859023	0.498653
25398	UNC84A	BX640866	Unc-84 homolog A (C. elegans)		0.225902	0.861512	0.15494	0.994465	0.967672	0.929195	0.212716	0.831111	0.0703266	0.809911	0.344998	0.948011	0.684502	0.987209	0.918754	0.648605	0.0278237	0.977478	0.549176	1.01703	0.796217	0.890931	0.0156258
41922	TARS	NM_152295	Threonyl-tRNA synthetase	threonyl-tRNA aminoacylation	0.485759	0.989218	0.851132	0.992233	0.701187	1.07115	0.252054	0.890122	0.265193	0.826764	0.000313063	0.998295	0.99011	0.913095	0.0783825	0.701665	0.0471455	0.959584	0.304802	0.965213	0.653113	0.877598	0.0668828
1638436	LOC197322	AK090408	Hypothetical protein LOC197322	metabolism	0.855195	0.950724	0.329051	1.0363	0.473025	1.0214	0.849401	0.903447	0.363173	0.978387	0.812155	1.03747	0.458208	1.00053	0.985922	0.978124	0.831843	0.693106	0.0336993	1.07029	0.678991	1.21065	0.15757
2401748	WWP2	NM_007014	WW domain containing E3 ubiquitin protein ligase 2	ubiquitin cycle	0.995273	0.965778	0.907449	0.948066	0.608012	1.05806	0.619052	0.666344	0.0816928	1.08324	0.171524	1.06769	0.375629	1.08317	0.31348	0.94466	0.569364	1.0242	0.888592	0.917782	0.54841	0.948191	0.0299805
729414	NEURL	CR749568	MRNA; cDNA DKFZp686B1431 (from clone DKFZp686B1431)	intracellular signaling cascade;lactation;neurogenesis;response to external stimulus;sperm axoneme assembly;sperm motility	0.060047	1.32991	0.296608	0.992565	0.947885	0.932137	0.563679	2.05885	0.385782	0.857273	0.442834	0.915454	0.0266842	0.946391	0.924429	0.628029	0.203738	1.12715	0.668283	0.935381	0.743568	0.882956	0.46187
233157	BRP44L	BF698899	Brain protein 44-like		0.408481	0.960195	0.330949	0.891778	0.621485	0.883526	0.0580599	0.769051	0.325557	0.938453	0.622115	0.928912	0.641279	0.841872	0.281927	0.75129	0.143974	1.01887	0.306657	0.779622	0.287445	0.672945	0.0277801
6K
1926453	AREG	AK023449	Amphiregulin (schwannoma-derived growth factor)	cell proliferation;cell-cell signaling																								0.913629	0.0586245	0.620731	2.7766e-05	0.836226	0.242591	0.870828	0.000246039	0.762352	0.000230388	0.790793	0.00168479
1493527	ASNS	NM_133436	Asparagine synthetase	asparagine biosynthesis;glutamine metabolism																								0.959505	0.112448	0.940361	0.0121563	0.595492	0.0532741	1.05147	0.0156207	0.971146	0.205638	0.665417	0.000153454
1410444	AREG	AK023449	Amphiregulin (schwannoma-derived growth factor)	cell proliferation;cell-cell signaling																								0.867855	0.00079264	0.605437	8.29144e-05	0.821066	0.214499	0.863004	0.000741957	0.70097	5.86073e-11	0.80332	0.0727734
1184257	LMNB1	BC052951	Lamin B1	biological_process unknown																								1.00259	0.839662	0.903717	0.104709	0.799448	0.00297481	0.964329	0.169022	0.839173	0.005906	0.665555	0.126578
814615	MTHFD2	BC015062	Methylene tetrahydrofolate dehydrogenase (NAD+ dependent), methenyltetrahydrofolate cyclohydrolase	folic acid and derivative biosynthesis;one-carbon compound metabolism																								0.953009	0.00538056	0.798912	0.0983671	0.549118	0.0764492	0.961123	0.449978	0.880112	0.00101535	0.639879	6.69955e-07
755474	IARS	NM_013417	Isoleucine-tRNA synthetase	isoleucyl-tRNA aminoacylation																								0.929974	0.0134428	0.868038	0.000548485	0.704046	0.00164533	0.977104	0.191675	0.888829	0.00956876	0.73923	4.05065e-05
726791																												0.970393	0.460181	0.898318	0.00614624	0.696182	0.0420199	0.989793	0.657299	0.99046	0.66436	0.849851	0.123297
712899	BMP7	AK094784	Bone morphogenetic protein 7 (osteogenic protein 1)	TGFbeta receptor signaling pathway;growth;ossification;pattern specification;salivary gland morphogenesis																								0.942323	0.00019883	0.744834	0.0385019	0.71396	0.075653	0.967533	0.0882612	0.716411	8.33773e-06	0.632974	1.45265e-07
668307	KIAA1199	AB103330	KIAA1199	N-linked glycosylation																								0.891506	0.188704	0.719209	0.0264868	0.757597	0.0538728	0.825498	0.0152498	0.764197	0.00053771	0.623458	1.81196e-05
547247	STC1	NM_003155	Stanniocalcin 1	calcium ion homeostasis;cell surface receptor linked signal transduction;cell-cell signaling;monovalent inorganic anion homeostasis;protein amino acid phosphorylation;response to nutrients																								1.01903	0.525847	0.870959	0.00529138	0.781085	0.0668072	1.01437	0.602263	0.727107	0.0186208	0.702294	0.00217706
486591	SEMA3C	NM_006379	Sema domain, immunoglobulin domain (Ig), short basic domain, secreted, (semaphorin) 3C	cell growth and/or maintenance;immune response;neurogenesis;response to drug	0.38259	0.751191	0.156406	0.910359	0.262645	0.943986	0.60995	0.535009	0.0496494	1.0101	0.919434	0.869217	0.496393	0.644942	0.0441217	0.56441	0.0712129	0.948031	0.458211	0.723347	7.04216e-06	0.598457	0.00697458	0.855418	4.06838e-11	0.700499	2.5531e-14	0.692546	0.00440409	0.815125	1.34645e-11	0.667121	0.00191398	0.636339	8.82714e-18
380797	RBM3	BX647914	RNA binding motif (RNP1, RRM) protein 3	RNA processing																								0.972563	0.334252	0.912944	0.00103601	0.785009	0.308484	0.962978	0.0341255	0.956309	0.426523	0.709057	0.0841026
243549	MYB	AJ606319	V-myb myeloblastosis viral oncogene homolog (avian)	regulation of cell cycle;regulation of transcription\, DNA-dependent																								0.923185	0.150221	0.861783	0.132254	0.714893	3.99918e-05	0.893262	0.0378799	0.877906	0.000636584	0.682162	3.26061e-06
221808	NAP1L4	AK095320	Nucleosome assembly protein 1-like 4	nucleosome assembly;transcription																								0.699703	no replicates	1.05834	0.0643269	1.00314	0.94579	0.963783	0.163143	1.05257	0.291014	1.06972	0.013579
214006					0.145354	0.976372	0.880142	1.00657	0.964538	0.799341	0.0893431	0.841616	0.216464	0.634885	0.204726	0.869297	0.201012	0.971535	0.571196	0.488162	0.0654647	0.939438	0.401579	0.773069	0.234812	0.572863	0.00385073	1.04422	0.438977	0.886121	0.0130557	0.655698	no replicates	1.05371	0.458672	1.01455	0.534906	0.887081	0.285561
131867	NET1	BX537509	Neuroepithelial cell transforming gene 1	signal transduction																								0.88655	0.156711	0.808099	0.000950319	0.940901	0.496211	0.828284	0.000889199	0.742983	0.0393029	0.691864	0.000387102
52933	SLC39A6	NM_012319	Solute carrier family 39 (zinc transporter), member 6																									0.895548	0.00294331	0.796194	0.0478952	0.619501	0.0117275	0.884102	0.247779	0.804164	0.000974492	0.577496	3.54656e-05
51865	CA2	AK123309	Carbonic anhydrase II	one-carbon compound metabolism																								0.82428	0.123323	0.73374	0.00875358	0.69403	0.13038	0.84546	0.178278	0.734845	2.57691e-05	0.618071	0.034811
45542	IGFBP5	NM_000599	Insulin-like growth factor binding protein 5	regulation of cell growth;signal transduction																										0.935877	0.296743	0.776354	0.229488	0.900042	0.0012748	0.758505	0.000147362	0.604343	0.0635181
41195	GCDH	BC002579	Glutaryl-Coenzyme A dehydrogenase	electron transport																								0.915752	0.383664	0.732374	0.0911291	0.682659	0.0913029	0.862592	1.15661e-05	0.757743	0.0287509	0.702661	0.129378
26617	ALCAM	AL833702	Activated leukocyte cell adhesion molecule	antimicrobial humoral response (sensu Vertebrata);cell adhesion;signal transduction																								0.86444	0.00184615	0.810134	0.00324938	0.868778	0.0797781	0.816262	0.0892524	0.735111	0.000720677	0.599046	0.01892
