# Supplementary material for: Time- and concentration-dependent changes in gene expression induced by benzo(a)pyrene in two human cell lines, MCF-7 and HepG2
Source: BMC Genomics. 2006 Oct 16;7:260. doi: 10.1186/1471-2164-7-260 (PMC1621085; doi:10.1186/1471-2164-7-260)
Supplement: Additional file 2 — HepG2 2-Way ANOVA gene lists. The table lists genes identified in HePG2 cells by 2-way ANOVA as being significantly (p < 0.05) affected by BaP concentration and exposure time. [file 1471-2164-7-260-S2.xls]

## Sheet: HepG2 2-Way ANOVA
IMAGE Clone ID	Gene Symbol	Genbank ID	Description
Concentration down-regulated genes
1643852	SPAG16	CR749477	PF20
154996		AI732317	Transcribed locus
136075	FLJ35036	XM_172341	Hypothetical protein FLJ35036
110931	PCNA	BE896331	Proliferating cell nuclear antigen
376772	RPS27L	BC047648	Ribosomal protein S27-like
324356	NQO1	NM_000903	NAD(P)H dehydrogenase, quinone 1
205866	AKR1C3	BQ939577	Aldo-keto reductase family 1, member C3 (3-alpha hydroxysteroid dehydrogenase, type II)
152435	TUBB6	AK092677	Tubulin beta MGC4083
809523	APOC2	BG568052	Apolipoprotein C-II
897491	JAG1	AF003837	Jagged 1 (Alagille syndrome)
263087	CRY1	AK125915	Cryptochrome 1 (photolyase-like)
243488	K-ALPHA-1	AK094717	Tubulin, alpha, ubiquitous
46723	NELL1	BX538019	NEL-like 1 (chicken)
234314	APOC1	AJ249921	Apolipoprotein C-I
323511	C7ORF36	BX648555	Chromosome 7 open reading frame 36
139835	UGDH	AF061016	UDP-glucose dehydrogenase
196784		AL359654	Similar to Kruppel-like factor 7 (ubiquitous); ubiquitous Kruppel-like transcription factor
1473211	HIST1H2BN	CA310244	Histone 1, H2bn
1868295	GEM	NM_005261	GTP binding protein overexpressed in skeletal muscle
259649	IER3	BM994398	Immediate early response 3
760246	BLOC1S2	NM_001001342	Biogenesis of lysosome-related organelles complex-1, subunit 2
381786	MAK	NM_005906	Male germ cell-associated kinase
205819	CPM	NM_001874	Carboxypeptidase M
233273	STOM	NM_004099	Stomatin
140997	GDF15	BQ883534	Growth differentiation factor 15
796147	PLEKHH1	AB033026	Pleckstrin homology domain containing, family H (with MyTH4 domain) member 1
526657	TCEB3	AK096079	Transcription elongation factor B (SIII), polypeptide 3 (110kDa, elongin A)
878564	GPC3	CR627361	Glypican 3
240518	SERPINA6	BC036818	Serine (or cysteine) proteinase inhibitor, clade A (alpha-1 antiproteinase, antitrypsin), member 6
34795	DAZAP2	AK125855	DAZ associated protein 2
79502
123474	SCD	NM_005063	Stearoyl-CoA desaturase (delta-9-desaturase)
34888	RELN	U79716	Reelin
840944	EGR1	NM_001964	Early growth response 1
841620	DPYSL2	AL833091	Dihydropyrimidinase-like 2
Concentration up-regulated genes
21741	CACNA1I	NM_021096	Calcium channel, voltage-dependent, alpha 1I subunit
234212	APOH	BG564677	Apolipoprotein H (beta-2-glycoprotein I)
51783	MUM1	NM_032853	Melanoma associated antigen (mutated) 1
302556	HUMMLC2B	BF575830	Myosin light chain 2
22376		BX338520	BX338520 Homo sapiens PLACENTA COT 25-NORMALIZED Homo sapiens cDNA clone CS0DI060YN11 3-PRIME, mRNA sequence.
233143	FGG	CR620626	Fibrinogen, gamma polypeptide
166616	FAIM2	NM_012306	Fas apoptotic inhibitory molecule 2
241423	MAFG	NM_002359	V-maf musculoaponeurotic fibrosarcoma oncogene homolog G (avian)
1473211	HIST1H2BN	CA310244	Histone 1, H2bn
2307464	ALS2CR19	BX647481	Amyotrophic lateral sclerosis 2 (juvenile) chromosome region, candidate 19
166273	CDKN1A	NM_078467	Cyclin-dependent kinase inhibitor 1A (p21, Cip1)
210455	C1QG	BM713106	Complement component 1, q subcomponent, gamma polypeptide
140997	GDF15	BQ883534	Growth differentiation factor 15
1473304	AKR1C3	BQ939577	Aldo-keto reductase family 1, member C3 (3-alpha hydroxysteroid dehydrogenase, type II)
276091	ITPKB	AJ242780	Inositol 1,4,5-trisphosphate 3-kinase B
378461
784772	AKAP12	NM_005100	A kinase (PRKA) anchor protein (gravin) 12
196992	AKR1C1	AK095239	Aldo-keto reductase family 1, member C1 (dihydrodiol dehydrogenase 1; 20-alpha (3-alpha)-hydroxysteroid dehydrogenase)
244307	SERPINE1	BX649164	Serine (or cysteine) proteinase inhibitor, clade E (nexin, plasminogen activator inhibitor type 1), member 1
768443	MGST1	AK123482	Microsomal glutathione S-transferase 1
810724	IER3	BM994398	Immediate early response 3
214990	GSN	AK125819	Gelsolin (amyloidosis, Finnish type)
Time down-regulated genes
1412245	CPA2	BC007009	Carboxypeptidase A2 (pancreatic)
1035248	KSP37	NM_031950	Ksp37 protein
137535	TIF1	NM_015905	Transcriptional intermediary factor 1
210455	C1QG	BM713106	Complement component 1, q subcomponent, gamma polypeptide
233143	FGG	CR620626	Fibrinogen, gamma polypeptide
122906	MYO1B	NM_012223	Myosin IB
267256	CTGF	NM_001901	Connective tissue growth factor
233279	SCD	NM_005063	Stearoyl-CoA desaturase (delta-9-desaturase)
234212	APOH	BG564677	Apolipoprotein H (beta-2-glycoprotein I)
248095	LOC92497	AK131330	Hypothetical protein LOC92497
1461138	HIST1H4C	CD048335	Histone 1, H4c
731750	TAF6L	BC008785	TAF6-like RNA polymerase II, p300/CBP-associated factor (PCAF)-associated factor, 65kDa
129467	HIST1H2BJ	BF983642	Histone 1, H2bj
214006
486195	THBS1	NM_003246	Thrombospondin 1
1524557	HIST1H3E	BG676315	Histone 1, H3e
1842170	HIST1H4B	BX102654	Histone 1, H4b
268891	HIST1H3D	BQ051491	Histone 1, H3d
140997	GDF15	BQ883534	Growth differentiation factor 15
1473211	HIST1H2BN	CA310244	Histone 1, H2bn
34795	DAZAP2	AK125855	DAZ associated protein 2
79502
204148	RPS6KA3	NM_004586	Ribosomal protein S6 kinase, 90kDa, polypeptide 3
34888	RELN	U79716	Reelin
212188	APOH	BG564677	Apolipoprotein H (beta-2-glycoprotein I)
878564	GPC3	CR627361	Glypican 3
840944	EGR1	NM_001964	Early growth response 1
796147	PLEKHH1	AB033026	Pleckstrin homology domain containing, family H (with MyTH4 domain) member 1
123474	SCD	NM_005063	Stearoyl-CoA desaturase (delta-9-desaturase)
898092	CTGF	NM_001901	Connective tissue growth factor
526657	TCEB3	AK096079	Transcription elongation factor B (SIII), polypeptide 3 (110kDa, elongin A)
841620	DPYSL2	AL833091	Dihydropyrimidinase-like 2
267256	CTGF	NM_001901	Connective tissue growth factor
240518	SERPINA6	BC036818	Serine (or cysteine) proteinase inhibitor, clade A (alpha-1 antiproteinase, antitrypsin), member 6
214006
840654	PRH1	CR598768	Full-length cDNA clone CS0DE005YD08 of Placenta of Homo sapiens (human)
Time up-regulated genes
152435	TUBB6	AK092677	Tubulin beta MGC4083
809523	APOC2	BG568052	Apolipoprotein C-II
46723	NELL1	BX538019	NEL-like 1 (chicken)
376772	RPS27L	BC047648	Ribosomal protein S27-like
234314	APOC1	AJ249921	Apolipoprotein C-I
196784		AL359654	Similar to Kruppel-like factor 7 (ubiquitous); ubiquitous Kruppel-like transcription factor
122906	MYO1B	NM_012223	Myosin IB
173188	OKL38	AY258066	Pregnancy-induced growth inhibitor
136075	FLJ35036	XM_172341	Hypothetical protein FLJ35036
139835	UGDH	AF061016	UDP-glucose dehydrogenase
897491	JAG1	AF003837	Jagged 1 (Alagille syndrome)
154996		AI732317	Transcribed locus
259649	IER3	BM994398	Immediate early response 3
811740	ITGA2	X17033	Integrin, alpha 2 (CD49B, alpha 2 subunit of VLA-2 receptor)
205866	AKR1C3	BQ939577	Aldo-keto reductase family 1, member C3 (3-alpha hydroxysteroid dehydrogenase, type II)
381786	MAK	NM_005906	Male germ cell-associated kinase
731750	TAF6L	BC008785	TAF6-like RNA polymerase II, p300/CBP-associated factor (PCAF)-associated factor, 65kDa
263087	CRY1	AK125915	Cryptochrome 1 (photolyase-like)
2353276	CCL20	BG534134	Chemokine (C-C motif) ligand 20
784772	AKAP12	NM_005100	A kinase (PRKA) anchor protein (gravin) 12
129467	HIST1H2BJ	BF983642	Histone 1, H2bj
214006
324356	NQO1	NM_000903	NAD(P)H dehydrogenase, quinone 1
486195	THBS1	NM_003246	Thrombospondin 1
1842170	HIST1H4B	BX102654	Histone 1, H4b
25398	UNC84A	BX640866	Unc-84 homolog A (C. elegans)
268891	HIST1H3D	BQ051491	Histone 1, H3d
140997	GDF15	BQ883534	Growth differentiation factor 15
1473211	HIST1H2BN	CA310244	Histone 1, H2bn
276091	ITPKB	AJ242780	Inositol 1,4,5-trisphosphate 3-kinase B
668685	IGFBP1	CR595377	Insulin-like growth factor binding protein 1
796694	BIRC5	BM909357	Baculoviral IAP repeat-containing 5 (survivin)
1473304	AKR1C3	BQ939577	Aldo-keto reductase family 1, member C3 (3-alpha hydroxysteroid dehydrogenase, type II)
810724	IER3	BM994398	Immediate early response 3
789376	TXNRD1	NM_003330	Thioredoxin reductase 1
768443	MGST1	AK123482	Microsomal glutathione S-transferase 1
361639	GCLM	NM_002061	Glutamate-cysteine ligase, modifier subunit
590369	SERPINE1	BX649164	Serine (or cysteine) proteinase inhibitor, clade E (nexin, plasminogen activator inhibitor type 1), member 1
784772	AKAP12	NM_005100	A kinase (PRKA) anchor protein (gravin) 12
789182	PCNA	BE896331	Proliferating cell nuclear antigen
244307	SERPINE1	BX649164	Serine (or cysteine) proteinase inhibitor, clade E (nexin, plasminogen activator inhibitor type 1), member 1
378461
214990	GSN	AK125819	Gelsolin (amyloidosis, Finnish type)
196992	AKR1C1	AK095239	Aldo-keto reductase family 1, member C1 (dihydrodiol dehydrogenase 1; 20-alpha (3-alpha)-hydroxysteroid dehydrogenase)
