# Supplementary material for: Time- and concentration-dependent changes in gene expression induced by benzo(a)pyrene in two human cell lines, MCF-7 and HepG2
Source: BMC Genomics. 2006 Oct 16;7:260. doi: 10.1186/1471-2164-7-260 (PMC1621085; doi:10.1186/1471-2164-7-260)
Supplement: Additional file 3 — MCF-7 2-Way ANOVA gene lists. The table lists genes identified in MCF-7 cells by 2-way ANOVA as being significantly (p < 0.05) affected by BaP concentration and exposure time. [file 1471-2164-7-260-S3.xls]

## Sheet: MCF7 2-Way ANOVA
IMAGE Clone ID	Gene Symbol	Genbank	Map	Description
Concentration down-regulated
173784	TMSB4X	BM994376	X:12752883..12755002	Thymosin, beta 4, X-linked
364975	LCHN	AF136629	7:140809713..140812978	LCHN protein
742596	SYTL5	BX647688	X:37622051..37744279	Synaptotagmin-like 5
2346678	KIAA1324	AB037745	1:109368574..109457895	Maba1
731750	TAF6L	BC008785	11:62295450..62311387	TAF6-like RNA polymerase II, p300/CBP-associated factor (PCAF)-associated factor, 65kDa
214006
53243	ASNS	NM_133436	7:97126090..97146096	Asparagine synthetase
246377	RHOBTB3	NM_014899	5:95092798..95156560	Rho-related BTB domain containing 3
296479	SULT1C1	NM_176825	2:108363612..108384888	Sulfotransferase family, cytosolic, 1C, member 1
33386
195052
122293		AA704763	3:9402293..9407129	Transcribed locus
128784	KIAA0182	NM_014615	16:84204424..84267311	KIAA0182 protein
289505	LOC201895	BC047541	4:39375115..39463047	Homo sapiens, clone IMAGE:5271877, mRNA
21892	IARS	NM_013417	9:92052179..92135522	Isoleucine-tRNA synthetase
486591	SEMA3C	NM_006379	7:80016505..80193318	Sema domain, immunoglobulin domain (Ig), short basic domain, secreted, (semaphorin) 3C
41922	TARS	NM_152295	5:33476654..33503953	Threonyl-tRNA synthetase
755046
25465	CSMD3	NM_198123	8:113304336..114458558	CUB and Sushi multiple domains 3
186337	FLJ13710	BX641106	15:69322183..69813323	Hypothetical protein FLJ13710
729959	KIAA1324	AB037745	1:109368574..109457895	Maba1
200862	CAV1	NM_001753	7:115758789..115795181	Caveolin 1, caveolae protein, 22kDa
758467	NR2F2	BC042897	15:94674949..94683045	Nuclear receptor subfamily 2, group F, member 2
280758	TMSB4Y	NM_004202	Y:14253577..14256031	Thymosin, beta 4, Y-linked
51583	SHMT2	AK055053	12:55909760..55914776	Serine hydroxymethyltransferase 2 (mitochondrial)
38154	SEC8L1	AL389977	7:132395083..133207766	SEC8-like 1 (S. cerevisiae)
471254	PDXK	NM_003681	21:43963405..44006608	Pyridoxal (pyridoxine, vitamin B6) kinase
233279	SCD	NM_005063	10:102096870..102114581	Stearoyl-CoA desaturase (delta-9-desaturase)
197558	LARGE	AJ007583	22:31993400..32640880	Like-glycosyltransferase
760230	AGR2	BM924878	7:16604675..16617848	Anterior gradient 2 homolog (Xenopus laevis)
810829	PRSS23	AL832007	11:86189210..86199919	Transcribed locus, moderately similar to NP_955751.1 potassium channel regulator [Homo sapiens]
42800		AI912163	5:319732..320265	Transcribed locus
291958	KLF10	S81439	8:103730189..103735344	TGFB inducible early growth response
1184257	LMNB1	BC052951	5:126140216..126200603	Lamin B1
755474	IARS	NM_013417	9:92052179..92135522	Isoleucine-tRNA synthetase
214006
221808	NAP1L4	AK095320	11:2922242..2970183	Nucleosome assembly protein 1-like 4
45542	IGFBP5	NM_000599	2:217362334..217385777	Insulin-like growth factor binding protein 5
486591	SEMA3C	NM_006379	7:80016505..80193318	Sema domain, immunoglobulin domain (Ig), short basic domain, secreted, (semaphorin) 3C
726791
547247	STC1	NM_003155	8:23755378..23768265	Stanniocalcin 1
131867	NET1	BX537509	10:5478582..5490401	Neuroepithelial cell transforming gene 1
26617	ALCAM	AL833702	3:106568457..106778433	Activated leukocyte cell adhesion molecule
Concentration up-regulated
128041	WDR40A	NM_015397	9:34076385..34116736	WD repeat domain 40A
2303100	OLFM3	NM_058170
731081	NALP4	AF479747	19:61055198..61085030	NACHT, leucine rich repeat and PYD containing 4
273392	PIGF	BM558246	2:46720066..46755855	Phosphatidylinositol glycan, class F
239754	SLC7A5	AF104032	16:86421130..86460595	Solute carrier family 7 (cationic amino acid transporter, y+ system), member 5
297832
1584811	ZSWIM5	XM_046581	1p34.1	Zinc finger, SWIM domain containing 5
233273	STOM	NM_004099	9:121180906..121212099	Stomatin
201064	USP34	AB011142	2:61326336..61609640	Ubiquitin specific protease 34
48518	ABCA5	NM_018672	17:64754386..64823369	ATP-binding cassette, sub-family A (ABC1), member 5
294510	CEP192	NM_018069	18p11.21	Centrosomal protein 192 kDa
144000	BZW1	AL833518	2:201501818..201514074	Basic leucine zipper and W2 domains 1
148297	FBXO22	NM_147188	15:73983254..74010368	F-box protein 22
823688	MAN1A1	AK025599	6:119540965..119712625	Mannosidase, alpha, class 1A, member 1
137201
263087	CRY1	AK125915	12:105887608..105989792	Cryptochrome 1 (photolyase-like)
760246	BLOC1S2	NM_001001342	10:102023702..102036429	Biogenesis of lysosome-related organelles complex-1, subunit 2
150728	TRIM16	BX537711	17:15472005..15526918	Tripartite motif-containing 16
381786	MAK	NM_005906	6:10870941..10939096	Male germ cell-associated kinase
35516	CCNG1	NM_004060	5:162797154..162804598	Cyclin G1
111753	SIAT4A	BX537506	8:134536278..134540289	Sialyltransferase 4A (beta-galactoside alpha-2,3-sialyltransferase)
263446	IDH1	AF020038	2:208926459..208945312	Isocitrate dehydrogenase 1 (NADP+), soluble
166273	CDKN1A	NM_078467	6:36754464..36763086	Cyclin-dependent kinase inhibitor 1A (p21, Cip1)
324356	NQO1	NM_000903	16:68300809..68317893	NAD(P)H dehydrogenase, quinone 1
268878	CYP1B1	NM_000104	2:38206396..38214943	Cytochrome P450, family 1, subfamily B, polypeptide 1
205819	CPM	NM_001874	12:67531224..67613218	Carboxypeptidase M
283648		BM725828	4:142138565..142139087	Transcribed locus
140997	GDF15	BQ883534	19:18357984..18360986	Growth differentiation factor 15
782760	CYP1B1	NM_000104	2:38206396..38214943	Cytochrome P450, family 1, subfamily B, polypeptide 1
768443	MGST1	AK123482	12:16391342..16408610	Microsomal glutathione S-transferase 1
810724	IER3	BM994398	6:30818955..30820303	Immediate early response 3
770704	NCL	AK128584	2:232145123..232154680	Nucleolin
856454	SLC3A2	AK025584	11:62380149..62412840	Solute carrier family 3 (activators of dibasic and neutral amino acid transport), member 2
Time down-regulated
471254	PDXK	NM_003681	21:43963405..44006608	Pyridoxal (pyridoxine, vitamin B6) kinase
25398	UNC84A	BX640866	7:665124..687780	Unc-84 homolog A (C. elegans)
233279	SCD	NM_005063	10:102096870..102114581	Stearoyl-CoA desaturase (delta-9-desaturase)
128784	KIAA0182	NM_014615	16:84204424..84267311	KIAA0182 protein
756191	SLC25A25	AB067483	9:127933296..127951077	Solute carrier family 25 (mitochondrial carrier; phosphate carrier), member 25
1674713	FLJ20032	NM_017628	4:106424635..106521532	Hypothetical protein FLJ20032
1187828	MSMB	AK092543	10:51219558..51232596	Microseminoprotein, beta-
259060	SIPA1	AB005666	11:65162170..65174965	Signal-induced proliferation-associated gene 1
273198	RHOBTB3	NM_014899	5:95092798..95156560	Rho-related BTB domain containing 3
268927	CCND1	NM_053056	11:69165053..69178422	Cyclin D1 (PRAD1: parathyroid adenomatosis 1)
148379	IGF1R	BX640783	15:97010287..97319034	Transcribed locus, moderately similar to XP_375099.1 hypothetical protein LOC283585 [Homo sapiens]
758467	NR2F2	BC042897	15:94674949..94683045	Nuclear receptor subfamily 2, group F, member 2
25465	CSMD3	NM_198123	8:113304336..114458558	CUB and Sushi multiple domains 3
289505	LOC201895	BC047541	4:39375115..39463047	Homo sapiens, clone IMAGE:5271877, mRNA
268891	HIST1H3D	BQ051491	6:26304962..26307443	Histone 1, H3d
197558	LARGE	AJ007583	22:31993400..32640880	Like-glycosyltransferase
755046
49731	NEBL	Y16241	10:21110095..21226537	Nebulette
760061		BX089736	17:54637989..54638739	Transcribed locus
135500	SLC7A2	AL832016	8:17440682..17466945	Solute carrier family 7 (cationic amino acid transporter, y+ system), member 2
38154	SEC8L1	AL389977	7:132395083..133207766	SEC8-like 1 (S. cerevisiae)
810829	PRSS23	AL832007	11:86189210..86199919	Transcribed locus, moderately similar to NP_955751.1 potassium channel regulator [Homo sapiens]
129467	HIST1H2BJ	BF983642	6:27208073..27208554	Histone 1, H2bj
1842170	HIST1H4B	BX102654	6:26135021..26135483	Histone 1, H4b
186337	FLJ13710	BX641106	15:69322183..69813323	Hypothetical protein FLJ13710
166966	SLC39A6	NM_012319	18:31943196..31963203	Solute carrier family 39 (zinc transporter), member 6
296479	SULT1C1	NM_176825	2:108363612..108384888	Sulfotransferase family, cytosolic, 1C, member 1
25304	CUTL1	NM_181552	7:101052726..101520684	Cut-like 1, CCAAT displacement protein (Drosophila)
364975	LCHN	AF136629	7:140809713..140812978	LCHN protein
742596	SYTL5	BX647688	X:37622051..37744279	Synaptotagmin-like 5
2346678	KIAA1324	AB037745	1:109368574..109457895	Maba1
322555	EMP2	AK096403	16:10529935..10534118	Epithelial membrane protein 2
200862	CAV1	NM_001753	7:115758789..115795181	Caveolin 1, caveolae protein, 22kDa
214006
246377	RHOBTB3	NM_014899	5:95092798..95156560	Rho-related BTB domain containing 3
151883
33386
122293		AA704763	3:9402293..9407129	Transcribed locus
470059	FLNA	NM_001456	X:153097811..153123776	Filamin A, alpha (actin binding protein 280)
41922	TARS	NM_152295	5:33476654..33503953	Threonyl-tRNA synthetase
291958	KLF10	S81439	8:103730189..103735344	TGFB inducible early growth response
1461138	HIST1H4C	CD048335	6:26212145..26212444	Histone 1, H4c
359040	IRX1	AY335938	5:3649167..3654516	Iroquois homeobox protein 1
173784	TMSB4X	BM994376	X:12752883..12755002	Thymosin, beta 4, X-linked
21892	IARS	NM_013417	9:92052179..92135522	Isoleucine-tRNA synthetase
731750	TAF6L	BC008785	11:62295450..62311387	TAF6-like RNA polymerase II, p300/CBP-associated factor (PCAF)-associated factor, 65kDa
486591	SEMA3C	NM_006379	7:80016505..80193318	Sema domain, immunoglobulin domain (Ig), short basic domain, secreted, (semaphorin) 3C
729959	KIAA1324	AB037745	1:109368574..109457895	Maba1
53243	ASNS	NM_133436	7:97126090..97146096	Asparagine synthetase
51583	SHMT2	AK055053	12:55909760..55914776	Serine hydroxymethyltransferase 2 (mitochondrial)
280758	TMSB4Y	NM_004202	Y:14253577..14256031	Thymosin, beta 4, Y-linked
760230	AGR2	BM924878	7:16604675..16617848	Anterior gradient 2 homolog (Xenopus laevis)
42800		AI912163	5:319732..320265	Transcribed locus
45542	IGFBP5	NM_000599	2:217362334..217385777	Insulin-like growth factor binding protein 5
41195	GCDH	BC002579	19:12862989..12871782	Glutaryl-Coenzyme A dehydrogenase
380797	RBM3	BX647914	X:48189156..48192933	RNA binding motif (RNP1, RRM) protein 3
51865	CA2	AK123309	8:86563497..86580973	Carbonic anhydrase II
668307	KIAA1199	AB103330	15:78858766..79031054	KIAA1199
214006
221808	NAP1L4	AK095320	11:2922242..2970183	Nucleosome assembly protein 1-like 4
26617	ALCAM	AL833702	3:106568457..106778433	Activated leukocyte cell adhesion molecule
1926453	AREG	AK023449	4:75675887..75685760	Amphiregulin (schwannoma-derived growth factor)
1410444	AREG	AK023449	4:75675887..75685760	Amphiregulin (schwannoma-derived growth factor)
1184257	LMNB1	BC052951	5:126140216..126200603	Lamin B1
726791
712899	BMP7	AK094784	20:55177210..55274571	Bone morphogenetic protein 7 (osteogenic protein 1)
243549	MYB	AJ606319	6:135544145..135581998	V-myb myeloblastosis viral oncogene homolog (avian)
1493527	ASNS	NM_133436	7:97126090..97146096	Asparagine synthetase
814615	MTHFD2	BC015062	2:74337366..74354067	Methylene tetrahydrofolate dehydrogenase (NAD+ dependent), methenyltetrahydrofolate cyclohydrolase
547247	STC1	NM_003155	8:23755378..23768265	Stanniocalcin 1
486591	SEMA3C	NM_006379	7:80016505..80193318	Sema domain, immunoglobulin domain (Ig), short basic domain, secreted, (semaphorin) 3C
52933	SLC39A6	NM_012319	18:31943196..31963203	Solute carrier family 39 (zinc transporter), member 6
755474	IARS	NM_013417	9:92052179..92135522	Isoleucine-tRNA synthetase
Time up-regulated
207986	MCRS1	AK123187	11:65378969..65382227	Microspherule protein 1
300041	NME1	BM809638	17:46585918..46594449	Non-metastatic cells 1, protein (NM23A) expressed in
120599	BCAS3	BX648103	17:56110014..56824973	Breast carcinoma amplified sequence 3
37443	BAIAP2	AK098403	17:76623556..76698907	BAI1-associated protein 2
235070	FLJ20619	AL049431	1:54959289..54965689	Hypothetical protein FLJ20619
128041	WDR40A	NM_015397	9:34076385..34116736	WD repeat domain 40A
823688	MAN1A1	AK025599	6:119540965..119712625	Mannosidase, alpha, class 1A, member 1
48518	ABCA5	NM_018672	17:64754386..64823369	ATP-binding cassette, sub-family A (ABC1), member 5
281240	SYN2	NM_003178	3:12020864..12202226	Synapsin II
2303100	OLFM3	NM_058170
156159	HDAC6	AL137696	X:48416710..48439640	Histone deacetylase 6
263087	CRY1	AK125915	12:105887608..105989792	Cryptochrome 1 (photolyase-like)
1838718	LOC132671	BC025396	4:52758520..52804385	LOC132671
124286	RASA2	CR749587	3:142688623..142813895	MRNA; cDNA DKFZp686C10224 (from clone DKFZp686C10224)
307307	TSK	AK126536	11:76180443..76186836	Hypothetical protein, estradiol-induced
730393	FTMT	NM_177478	5:121215548..121216420	Ferritin mitochondrial
201064	USP34	AB011142	2:61326336..61609640	Ubiquitin specific protease 34
42648	TKT	BX649193	3:53234705..53264998	Transketolase (Wernicke-Korsakoff syndrome)
926361	C1ORF35	AK126087	1:224595163..224597757	Chromosome 1 open reading frame 35
51965	CFL2	NM_138638	14:34249400..34252785	Cofilin 2 (muscle)
376772	RPS27L	BC047648	15:61233107..61236726	Ribosomal protein S27-like
125278	CLDN4	AK126462	7:72686724..72691665	Claudin 4
239754	SLC7A5	AF104032	16:86421130..86460595	Solute carrier family 7 (cationic amino acid transporter, y+ system), member 5
324593	MGC16291	NM_032770	10:42290996..42310790	Hypothetical protein MGC16291
294611	PIK3C2G	AJ000008	12:18305740..18692615	Phosphoinositide-3-kinase, class 2, gamma polypeptide
148297	FBXO22	NM_147188	15:73983254..74010368	F-box protein 22
122228	C20ORF19	BX648266	20:21054694..21175256	Chromosome 20 open reading frame 19
268878	CYP1B1	NM_000104	2:38206396..38214943	Cytochrome P450, family 1, subfamily B, polypeptide 1
297832
32510	BTG2	NM_006763	1:200006320..200010384	BTG family, member 2
233273	STOM	NM_004099	9:121180906..121212099	Stomatin
731081	NALP4	AF479747	19:61055198..61085030	NACHT, leucine rich repeat and PYD containing 4
323511	C7ORF36	BX648555	7:39379248..39385722	Chromosome 7 open reading frame 36
273392	PIGF	BM558246	2:46720066..46755855	Phosphatidylinositol glycan, class F
150728	TRIM16	BX537711	17:15472005..15526918	Tripartite motif-containing 16
137201
111753	SIAT4A	BX537506	8:134536278..134540289	Sialyltransferase 4A (beta-galactoside alpha-2,3-sialyltransferase)
300595	BAMBI	CR606572	10:29006458..29011702	BMP and activin membrane-bound inhibitor homolog (Xenopus laevis)
381786	MAK	NM_005906	6:10870941..10939096	Male germ cell-associated kinase
760246	BLOC1S2	NM_001001342	10:102023702..102036429	Biogenesis of lysosome-related organelles complex-1, subunit 2
35516	CCNG1	NM_004060	5:162797154..162804598	Cyclin G1
166273	CDKN1A	NM_078467	6:36754464..36763086	Cyclin-dependent kinase inhibitor 1A (p21, Cip1)
263446	IDH1	AF020038	2:208926459..208945312	Isocitrate dehydrogenase 1 (NADP+), soluble
144000	BZW1	AL833518	2:201501818..201514074	Basic leucine zipper and W2 domains 1
205819	CPM	NM_001874	12:67531224..67613218	Carboxypeptidase M
324356	NQO1	NM_000903	16:68300809..68317893	NAD(P)H dehydrogenase, quinone 1
140997	GDF15	BQ883534	19:18357984..18360986	Growth differentiation factor 15
283648		BM725828	4:142138565..142139087	Transcribed locus
856454	SLC3A2	AK025584	11:62380149..62412840	Solute carrier family 3 (activators of dibasic and neutral amino acid transport), member 2
813387	NQO1	NM_000903	16:68300809..68317893	NAD(P)H dehydrogenase, quinone 1
789376	TXNRD1	NM_003330	12:103183193..103246528	Thioredoxin reductase 1
2569476	BAX	BF983096	19:54149928..54150847	BCL2-associated X protein
41452	SAT	BF680536	X:23560946..23563336	Spermidine/spermine N1-acetyltransferase
753447	DDB2	BC050455	11:47193088..47217339	Damage-specific DNA binding protein 2, 48kDa
80631
547058	CCNG1	NM_004060	5:162797154..162804598	Cyclin G1
897673	PGD	NM_002631	1:10393350..10414467	Phosphogluconate dehydrogenase
768443	MGST1	AK123482	12:16391342..16408610	Microsomal glutathione S-transferase 1
42739	PTP4A1	CR749458	6:64340378..64351244	Protein tyrosine phosphatase type IVA, member 1
