# Supplementary material for: Time- and concentration-dependent changes in gene expression induced by benzo(a)pyrene in two human cell lines, MCF-7 and HepG2
Source: BMC Genomics. 2006 Oct 16;7:260. doi: 10.1186/1471-2164-7-260 (PMC1621085; doi:10.1186/1471-2164-7-260)
Supplement: Additional file 4 — MCF-7 and HepG2 BeP expression changes by 1.4-fold. The data presented in each sheet are genes with an expression ratio of > 1.4 or < 0.714 (i.e. genes with a 1.4-fold change) in at least one sample and had a p-value of < 0.05 in at least one sample after benzo(e)pyrene exposure. [file 1471-2164-7-260-S4.xls]

## Sheet: Information
The data presented in each sheet are genes with an expression ratio of > 1.4 or < 0.714 (i.e. genes with a 1.4-fold change) in at least one sample and had a p-value of < 0.05 in at least one sample after benzo(e)pyrene exposure.
Red text represents expression ratios greater than 1.4.
Green text represents expression ration less than 0.714.

## Sheet: HepG2 BeP x 1.4
Array ()*S				15k		15k
Time ()				6		24
Compound ()*S				BeP		BeP
Cell line ()*S				HepG2		HepG2
Concentration ()S				5		5
IMAGE Clone ID	Common	Genbank	Description	ratio	t-test P-value	ratio	t-test P-value
1673711	GOLGA1	U51587	Golgi autoantigen, golgin subfamily a, 1	2.2077	0.0185779	2.27638	0.173173
201908				1.5862	0.0332979	1.8599	0.0823573
1391335	PTCH2	AY359016	Patched homolog 2 (Drosophila)	1.3845	0.0642904	1.43143	0.0565552
253009	MALAT1	BX538238	Metastasis associated lung adenocarcinoma transcript 1 (non-coding RNA)	0.612352	0.128072	0.452152	0.00328438
24047				0.790042	0.0634746	0.620148	0.00344716
277687	KIAA0460	BX641025	KIAA0460 protein	0.79336	0.243346	0.569554	0.0125456

## Sheet: MCF7 BeP x 1.4
Array ()*S				15k		15k		15k		15k		15k		15k		15k		15k		15k
Time ()				6		24		48		6		24		48		6		24		48
Compound ()*S				BeP		BeP		BeP		BeP		BeP		BeP		BeP		BeP		BeP
Cell line ()*S				MCF7		MCF7		MCF7		MCF7		MCF7		MCF7		MCF7		MCF7		MCF7
Concentration ()S				0.25		0.25		0.25		1		1		1		2.5		2.5		2.5
IMAGE Clone ID	Gene Symbol	Genbank	Description	ratio	t-test P-value	ratio	t-test P-value	ratio	t-test P-value	ratio	t-test P-value	ratio	t-test P-value	ratio	t-test P-value	ratio	t-test P-value	ratio	t-test P-value	ratio	t-test P-value
291958	KLF10	S81439	TGFB inducible early growth response	0.817374	0.0693761	0.898355	0.0264009	0.84997	0.144776	0.662222	0.0123286	0.818026	0.141133	0.843091	0.0487611	0.708648	0.0883079	0.963051	0.638986	0.818935	0.0384434
205980	EPB41	NM_203342	Erythrocyte membrane protein band 4.1 (elliptocytosis 1, RH-linked)	0.92598	0.02242	0.693119	0.235477	0.933579	0.373141	0.987935	no replicates	0.749258	0.456111	1.02017	0.0363707	0.983835	0.633088	0.698151	0.00149687	0.8386	0.0655788
26474	FOS	BX647104	V-fos FBJ murine osteosarcoma viral oncogene homolog	0.813057	0.399708	1.14803	0.390778	0.899749	0.194116	0.75984	0.0151803	0.960509	0.316212	0.782623	0.00984123	0.664963	0.056018	0.992426	0.891152	0.69476	0.024931
730968	MGC4368	AK090484	Hypothetical protein MGC4368	0.793357	0.049053	0.569233	0.3288	0.987898	0.237667	0.654557	0.0297331	0.597452	0.404328	0.987571	0.421167	0.822414	0.0428782	0.670487	0.345913	0.89183	0.626212
47664	ING3	NM_019071	Inhibitor of growth family, member 3	1.51507	0.141084	1.0695	0.544176	1.00516	0.937885	0.756777	0.421948	1.56266	0.0241753	0.856077	0.317602	0.868573	0.799287	0.894157	0.641568	1.00912	0.00152823
115222	NA	XM_379634	Hypothetical gene supported by AK091718	0.983195	0.776269	1.07793	0.465807	1.02002	0.934043	0.497435	no replicates	1.08329	0.392964	1.01976	no replicates	1.05647	no replicates	1.25828	0.0455729	1.11137	0.045914
22170	HDHD1A	NM_012080	Haloacid dehalogenase-like hydrolase domain containing 1A	0.776596	0.235512	1.05726	0.62446	0.995003	0.827717	0.648886	0.269882	1.09289	0.256985	0.917739	0.736633	0.948059	0.000338809	1.0417	0.816504	0.87724	0.00879359
727593	ARRDC1	CR627251	Arrestin domain containing 1	0.745257	0.0128909	0.8632	no replicates	1.03796	0.62381	0.741873	0.10122	0.550904	0.451339	1.16143	0.148371	0.806764	0.00894506	0.747754	0.410495	0.909632	0.531507
182411	EGR1	NM_001964	Early growth response 1	0.664321	0.151879	0.941498	0.660185	0.806237	0.333229	0.712355	0.0161318	1.00649	0.97	0.749387	0.146077	0.566945	0.0139891	0.954391	0.23861	0.809657	0.308297
705146	FLJ32569	BC063477	Hypothetical protein FLJ32569	1.04673	0.209816	1.0316	0.284719	1.06662	0.181599	1.5448	0.335739	0.930974	0.00289144	1.05783	0.639417	1.0591	0.681894	0.890231	0.0489222	0.980476	0.210589
134645				1.10821	0.244571	1.76697	no replicates	0.97901	0.915271	0.98245	0.868784	1.09008	0.712913	0.910983	0.0187597	0.985824	no replicates	1.10275	0.103336	1.2582	0.0365224
235070	FLJ20619	AL049431	Hypothetical protein FLJ20619	0.865711	0.337491	0.718026	0.212825	1.05894	0.0197783	0.736902	0.0712323	0.694932	0.318448	1.05095	0.261394	1.01645	0.925277	0.780868	0.0317356	0.924218	0.633787
211134	GRTP1	AK026127	Growth hormone regulated TBC protein 1	1.01182	0.892587	1.12277	0.172419	0.939216	0.0334719	0.709316	no replicates	1.12353	0.169989	0.916728	0.421911	1.02176	0.711511	1.09063	0.556476	1.12257	0.368557
110582	FLJ32810	XM_370651	Hypothetical protein FLJ32810	1.05644	0.00367034	1.14371	0.776707	0.954867	0.457675	0.667307	0.306854	1.25587	0.536308	0.938781	0.655539	0.979843	0.837224	0.836431	0.270681	1.18977	0.185242
47480	CTPS	BC009408	CTP synthase	0.897307	0.330152	0.935518	0.540983	1.01701	0.894886	0.665317	no replicates	1.08745	0.690389	1.01941	0.553064	1.07591	0.0118574	1.03689	0.758033	1.03899	0.260577
1673711	GOLGA1	U51587	Golgi autoantigen, golgin subfamily a, 1	1.00488	0.972004	1.48534	0.684773	1.08281	0.741012	0.628776	0.0162578	1.81073	0.529612	0.758774	0.374557	0.977933	0.538153	0.947898	0.51169	2.02533	0.395155
39713		BF343856	Transcribed locus	1.44529	0.567075	1.24084	0.615667	0.817486	0.416512	1.01516	no replicates	1.47891	0.133629	0.85515	0.578828	0.866944	0.0203978	1.11964	0.786846	1.42344	no replicates
1535240	SLC10A2	NM_000452	Solute carrier family 10 (sodium/bile acid cotransporter family), member 2	1.24479	0.514135	1.1947	0.203093	0.933402	0.737148	1.06819	0.708842	1.40756	0.00571463	0.974491	0.759438	0.946	0.583834	1.07335	0.194134	1.01475	0.730532
754208	KIF1B	NM_015074	Kinesin family member 1B	1.17012	0.631576	0.975354	0.909084	0.966715	0.906107	1.02097	no replicates	1.45112	0.1588	0.846499	0.0445767	0.99812	0.974058	0.973589	0.9067	1.172	0.115274
127075	LAMA4	BC066552	Laminin, alpha 4	1.06316	0.387629	1.10668	0.0474202	0.826807	0.440615	1.07046	no replicates	0.969899	0.895314	0.684173	no replicates	1.08277	0.323119	1.19731	0.304292	1.28004	0.556424
241884	VAMP3	NM_004781	Vesicle-associated membrane protein 3 (cellubrevin)	0.848315	0.0133563	0.994588	0.930351	1.01608	0.924728	0.702905	no replicates	1.02487	0.892517	1.03123	0.59782	0.924812	0.32263	1.07065	0.51386	0.968726	0.213548
21555	MCL1	NM_021960	Myeloid cell leukemia sequence 1 (BCL2-related)	0.885794	0.0217948	1.00995	0.641695	1.03875	0.822755	0.657678	no replicates	1.06744	0.654793	1.0325	0.846618	0.950967	0.380221	0.960406	0.836451	1.03988	0.535182
24047				1.00785	0.934483	0.763369	0.597933	0.93497	0.110546	0.871721	0.218897	0.68178	0.429855	1.04315	0.820539	1.0508	0.631644	0.671082	0.328772	0.885757	0.0135246
2401748	WWP2	NM_007014	WW domain containing E3 ubiquitin protein ligase 2	1.081	0.332836	0.9804	0.943901	1.15608	0.356076	0.69595	0.437618	1.5071	0.0434374	0.865858	0.194143	0.712888	0.544708	1.03736	0.82101	1.0064	0.975659
23899	FOXJ2	NM_018416	Forkhead box J2	0.785857	no replicates	0.594015	no replicates	0.966765	0.779145	0.926486	0.231041	0.740295	0.484496	0.900817	no replicates	0.957341	0.317712	0.933542	0.741177	0.884618	0.0128633
279344	POGZ	BX537838	Pogo transposable element with ZNF domain			0.825801	0.437819	1.06445	0.905372	0.685159	no replicates	0.931572	0.0606377	0.812642	0.0908936	0.881264	0.0429238	0.959008	0.715746	0.931703	0.217264
142597	TNCRNA	AF001893	Trophoblast-derived noncoding RNA	0.822044	no replicates	0.652184	0.170755	1.11647	0.00419544	0.725193	no replicates	0.64866	0.562041	0.881388	0.29465	0.809992	0.183707	0.886657	0.672142	0.797233	0.480514
714205	COMMD4	AK124968	COMM domain containing 4	0.71776	0.105352	0.895099	0.239984	0.782097	0.101951	0.743922	0.244739	0.82575	0.112366	0.676528	0.0987369	0.691855	0.0427244	0.956162	0.47932	0.700065	0.120812
450623				0.657345	0.217329	1.08633	0.669348	0.87958	no replicates			1.42425	no replicates	0.607518	0.0222263			1.02546	0.914173
1031266	SREBF1	NM_001005291	synonym: SREBP1; isoform a is encoded by transcript variant 1; sterol regulatory element binding protein-1; go_component: Golgi apparatus [goid 0005794] [evidence IEA]; go_component: integral to membrane [goid 0016021] [evidence IEA]; go_component: nuclear membrane [goid 0005635] [evidence TAS] [pmid 8156598]; go_component: endoplasmic reticulum membrane [goid 0005789] [evidence TAS] [pmid 815659…	1.03187	0.526724	1.09696	0.667512	0.988918	0.90844	0.59127	no replicates	1.47063	0.0392441	0.805506	0.488155	0.599195	0.417691	1.11973	0.678137	1.06544	0.686499
39136	LRRK1	NM_024652	Leucine-rich repeat kinase 1	1.01767	0.00660202	0.985515	0.906716	0.986783	0.833977	0.707417	no replicates	1.13704	0.366648	0.918706	0.0700345	0.904045	0.406046	1.0428	0.0623717	1.02336	0.78326
247069		N57845	Transcribed locus	1.0525	0.137914	0.994572	0.217787	1.01742	0.144607			0.864761	no replicates	1.08297	no replicates	1.11605	0.0489758	0.979356	0.525389	0.579071	0.462133
128333	VPS26	BX647725	Vacuolar protein sorting 26 (yeast)	1.31676	0.55808	0.939965	0.860205	0.922109	0.802712	0.869984	0.186525	1.51316	0.0347135	0.7936	0.157213	1.01221	0.845508	0.882326	0.619523	0.968978	0.757087
28775	PAK4	AB032968	P21(CDKN1A)-activated kinase 4	0.878834	0.150959	1.01337	0.738592	1.01391	0.238127	0.994093	0.655323	0.953301	0.764565	0.975447	0.816324	0.952225	0.421389	0.701841	no replicates	1.19196	0.0351875
146213	BNIP2	AK125533	BCL2/adenovirus E1B 19kDa interacting protein 2	0.912008	0.183199	0.963433	0.462805	0.974497	0.850972	0.668526	no replicates	0.994394	0.977933	1.00162	0.98878	0.959051	no replicates	1.13781	0.0187362	1.04934	no replicates
41979	FLJ14525	BC066649	Hypothetical protein FLJ14525	0.817205	0.0763615	0.61708	0.484866	1.01511	0.426945	0.967434	0.584928	0.943142	no replicates	0.884234	0.191501	0.79076	0.0256552	1.22485	no replicates	0.860084	0.109169
392360		BX105469	T-cell receptor beta-chain (TCRVb7.1-Jb1.2)	0.95459	no replicates	0.806335	0.534392	0.928624	0.849959	0.694087	no replicates	1.04573	no replicates	0.827313	0.0282682	0.807389	0.179876	0.870532	0.423167	0.955192	no replicates
742826	SLC35F1	BC028615	Solute carrier family 35, member F1	1.06819	no replicates	0.913455	0.196018	1.06362	0.793815	0.651332	no replicates	1.16782	0.0134473	0.789724	0.119704	0.941908	0.512109	1.02716	no replicates	1.30031	no replicates
729414	NEURL	CR749568	MRNA; cDNA DKFZp686B1431 (from clone DKFZp686B1431)	0.670683	0.153319	0.520368	0.378081	1.02388	0.632611	0.651886	0.0857071	0.554361	0.424777	1.02425	0.385062	0.833672	0.0354792	1.0343	no replicates	0.913326	0.745416
