# Supplementary material for: Time- and concentration-dependent changes in gene expression induced by benzo(a)pyrene in two human cell lines, MCF-7 and HepG2
Source: BMC Genomics. 2006 Oct 16;7:260. doi: 10.1186/1471-2164-7-260 (PMC1621085; doi:10.1186/1471-2164-7-260)
Supplement: Additional file 5 — EASE results. The data presented are biological processes significantly (fisher exact probability p < 0.05) over-represented in the MCF-7 and HepG2 time and concentration BaP-modulated gene lists as calculated by EASE. [file 1471-2164-7-260-S5.xls]

## Sheet: MCF7
MCF-7 time and concentration down-regulated genes
Biological Process	List Hits	List Total	Population Hits	Population Total	One-tailed Fisher exact probability	Gene Symbol
regulation of actin filament length	3	43	6	6663	4.94125e-06	NEBL; TMSB4X; TMSB4Y
actin cytoskeleton organization and biogenesis	4	43	45	6663	0.000184904	FLNA; NEBL; TMSB4X; TMSB4Y
actin filament-based process	4	43	48	6663	0.000238108	FLNA; NEBL; TMSB4X; TMSB4Y
regulation of actin polymerization and/or depolymerization	2	43	5	6663	0.000401872	TMSB4X; TMSB4Y
one-carbon compound metabolism	3	43	24	6663	0.000461105	CA2; MTHFD2; SHMT2
cell organization and biogenesis	9	43	399	6663	0.000824505	FLNA; HIST1H2BJ; HIST1H3D; NAP1L4; NEBL; SIPA1; TAF6L; TMSB4X; TMSB4Y
nucleosome assembly	3	43	30	6663	0.000900332	HIST1H2BJ; HIST1H3D; NAP1L4
carboxylic acid metabolism	7	43	270	6663	0.00152742	ASNS; IARS; MTHFD2; SCD; SHMT2; SLC7A2; TARS
organic acid metabolism	7	43	271	6663	0.00156041	ASNS; IARS; MTHFD2; SCD; SHMT2; SLC7A2; TARS
actin polymerization and/or depolymerization	2	43	11	6663	0.00215655	TMSB4X; TMSB4Y
amine metabolism	6	43	215	6663	0.00236398	ASNS; IARS; SHMT2; SLC7A2; SULT1C1; TARS
establishment and/or maintenance of chromatin architecture	4	43	96	6663	0.00324869	HIST1H2BJ; HIST1H3D; NAP1L4; TAF6L
DNA packaging	4	43	104	6663	0.00433223	HIST1H2BJ; HIST1H3D; NAP1L4; TAF6L
chromatin assembly/disassembly	3	43	53	6663	0.00468604	HIST1H2BJ; HIST1H3D; NAP1L4
amino acid metabolism	5	43	172	6663	0.0047064	ASNS; IARS; SHMT2; SLC7A2; TARS
cytoskeleton organization and biogenesis	5	43	181	6663	0.00583665	FLNA; NEBL; SIPA1; TMSB4X; TMSB4Y
chromosome organization and biogenesis (sensu Eukarya)	4	43	116	6663	0.00637983	HIST1H2BJ; HIST1H3D; NAP1L4; TAF6L
muscle maintenance	1	43	1	6663	0.00645355	LARGE
negative regulation of actin filament polymerization	1	43	1	6663	0.00645355	TMSB4Y
anion homeostasis	1	43	1	6663	0.00645355	STC1
monovalent inorganic anion homeostasis	1	43	1	6663	0.00645355	STC1
asparagine metabolism	1	43	1	6663	0.00645355	ASNS
sequestering of actin monomers	1	43	1	6663	0.00645355	TMSB4Y
asparagine biosynthesis	1	43	1	6663	0.00645355	ASNS
nuclear organization and biogenesis	4	43	118	6663	0.00677415	HIST1H2BJ; HIST1H3D; NAP1L4; TAF6L
amino acid and derivative metabolism	5	43	194	6663	0.00779163	ASNS; IARS; SHMT2; SLC7A2; TARS
cell growth	3	43	70	6663	0.0101498	EMP2; IGFBP5; SIPA1
myelination	1	43	2	6663	0.0128664	LARGE
isoleucyl-tRNA aminoacylation	1	43	2	6663	0.0128664	IARS
threonyl-tRNA aminoacylation	1	43	2	6663	0.0128664	TARS
regulation of actin filament polymerization	1	43	2	6663	0.0128664	TMSB4Y
organelle organization and biogenesis	5	43	234	6663	0.0166065	FLNA; NEBL; SIPA1; TMSB4X; TMSB4Y
salivary gland morphogenesis	1	43	3	6663	0.0192388	BMP7
salivary gland development	1	43	3	6663	0.0192388	BMP7
folic acid and derivative biosynthesis	1	43	4	6663	0.0255711	MTHFD2
glycine metabolism	1	43	4	6663	0.0255711	SHMT2
cytoplasm organization and biogenesis	5	43	264	6663	0.02647	FLNA; NEBL; SIPA1; TMSB4X; TMSB4Y
actin filament polymerization	1	43	5	6663	0.0318634	TMSB4Y
folic acid and derivative metabolism	1	43	5	6663	0.0318634	MTHFD2
regulation of cell growth	2	43	48	6663	0.0380514	IGFBP5; SIPA1
aspartate family amino acid biosynthesis	1	43	6	6663	0.038116	ASNS
L-serine metabolism	1	43	6	6663	0.038116	SHMT2
nerve ensheathment	1	43	7	6663	0.0443292	LARGE
negative regulation of cell adhesion	1	43	7	6663	0.0443292	SIPA1
nerve maturation	1	43	7	6663	0.0443292	LARGE
glycosphingolipid biosynthesis	1	43	7	6663	0.0443292	LARGE
tRNA aminoacylation for protein translation	2	43	53	6663	0.0455576	IARS; TARS
tRNA aminoacylation	2	43	53	6663	0.0455576	IARS; TARS
amino acid activation	2	43	53	6663	0.0455576	IARS; TARS
tRNA modification	2	43	54	6663	0.0471198	IARS; TARS
MCF-7 time and concentration up-regulated genes
Biological Process	List Hits	List Total	Population Hits	Population Total	One-tailed Fisher exact probability	Gene Symbol
water-soluble vitamin metabolism	2	41	15	6663	0.00368747	PGD; TKT
sodium\:calcium exchange	1	41	1	6663	0.00615338	SLC3A2
pentose-phosphate shunt\, oxidative branch	1	41	1	6663	0.00615338	PGD
glyoxylate cycle	1	41	1	6663	0.00615338	IDH1
glyoxylate metabolism	1	41	1	6663	0.00615338	IDH1
vitamin metabolism	2	41	23	6663	0.00861306	PGD; TKT
amino acid transport	2	41	27	6663	0.0117655	SLC3A2; SLC7A5
thiamin and derivative metabolism	1	41	2	6663	0.0122698	TKT
embryonic eye morphogenesis	1	41	2	6663	0.0122698	CYP1B1
solute\:solute exchange	1	41	2	6663	0.0122698	SLC3A2
thiamin metabolism	1	41	2	6663	0.0122698	TKT
internal protein amino acid acetylation	1	41	2	6663	0.0122698	SAT
eye morphogenesis (sensu Vertebrata)	1	41	2	6663	0.0122698	CYP1B1
eye morphogenesis (sensu Mammalia)	1	41	2	6663	0.0122698	CYP1B1
isocitrate metabolism	1	41	2	6663	0.0122698	IDH1
amine/polyamine transport	2	41	28	6663	0.0126215	SLC3A2; SLC7A5
regulation of CDK activity	2	41	30	6663	0.0144127	CCNG1; CDKN1A
negative regulation of cell proliferation	3	41	87	6663	0.0160359	BTG2; CDKN1A; NME1
GPI anchor biosynthesis	1	41	3	6663	0.0183495	PIGF
GPI anchor metabolism	1	41	3	6663	0.0183495	PIGF
regulation of survival gene product activity	1	41	3	6663	0.0183495	BAX
negative regulation of survival gene product activity	1	41	3	6663	0.0183495	BAX
G2/M transition of mitotic cell cycle	2	41	35	6663	0.0193366	CCNG1; CDKN1A
carboxylic acid transport	2	41	37	6663	0.0214776	SLC3A2; SLC7A5
organic acid transport	2	41	37	6663	0.0214776	SLC3A2; SLC7A5
apoptotic mitochondrial changes	1	41	4	6663	0.0243927	BAX
germ-cell development	1	41	4	6663	0.0243927	BAX
protein amino acid acetylation	1	41	4	6663	0.0243927	SAT
G1/S transition of mitotic cell cycle	2	41	40	6663	0.0248646	CCNG1; CDKN1A
NADPH metabolism	1	41	5	6663	0.0303996	PGD
NADPH regeneration	1	41	5	6663	0.0303996	PGD
CTP biosynthesis	1	41	5	6663	0.0303996	NME1
UTP metabolism	1	41	5	6663	0.0303996	NME1
UTP biosynthesis	1	41	5	6663	0.0303996	NME1
pentose-phosphate shunt	1	41	5	6663	0.0303996	PGD
CTP metabolism	1	41	5	6663	0.0303996	NME1
synaptic transmission\, cholinergic	1	41	5	6663	0.0303996	NQO1
eye morphogenesis	1	41	5	6663	0.0303996	CYP1B1
pyrimidine ribonucleoside triphosphate metabolism	1	41	5	6663	0.0303996	NME1
pyrimidine ribonucleoside triphosphate biosynthesis	1	41	5	6663	0.0303996	NME1
pyrimidine ribonucleotide biosynthesis	1	41	6	6663	0.0363704	NME1
GTP metabolism	1	41	6	6663	0.0363704	NME1
GTP biosynthesis	1	41	6	6663	0.0363704	NME1
pyrimidine ribonucleotide metabolism	1	41	6	6663	0.0363704	NME1
nicotinamide metabolism	1	41	6	6663	0.0363704	PGD
pyrimidine nucleoside triphosphate metabolism	1	41	6	6663	0.0363704	NME1
phosphoinositide biosynthesis	1	41	6	6663	0.0363704	PIGF
oncogenesis	2	41	50	6663	0.0375768	BAX; CDKN1A
DNA repair	3	41	126	6663	0.0417962	BTG2; CRY1; DDB2
covalent chromatin modification	1	41	7	6663	0.0423053	HDAC6
phosphoinositide metabolism	1	41	7	6663	0.0423053	PIGF
histone deacetylation	1	41	7	6663	0.0423053	HDAC6
pyridine nucleotide metabolism	1	41	7	6663	0.0423053	PGD
heavy metal sensitivity/resistance	1	41	7	6663	0.0423053	TXNRD1
nerve-nerve synaptic transmission	1	41	7	6663	0.0423053	NQO1
histone modification	1	41	7	6663	0.0423053	HDAC6
aldehyde metabolism	1	41	7	6663	0.0423053	IDH1
protein modification	8	41	655	6663	0.0432557	FBXO22; HDAC6; MAK; MAN1A1; PIGF; PTP4A1; SAT; SIAT4A
main pathways of carbohydrate metabolism	2	41	55	6663	0.0446874	IDH1; PGD
obsolete biological process	5	41	324	6663	0.0470683	BAX; CCNG1; CDKN1A; IER3; TXNRD1
prostanoid metabolism	1	41	8	6663	0.0482046	MGST1
embryonic development (sensu Vertebrata)	1	41	8	6663	0.0482046	CYP1B1
lipoprotein biosynthesis	1	41	8	6663	0.0482046	PIGF
insulin receptor signaling pathway	1	41	8	6663	0.0482046	BAIAP2
prostaglandin metabolism	1	41	8	6663	0.0482046	MGST1
embryonic development (sensu Mammalia)	1	41	8	6663	0.0482046	CYP1B1
protein lipidation	1	41	8	6663	0.0482046	PIGF

## Sheet: HepG2
HepG2 time and concentration down-regulated genes
Biological Process	List Hits	List Total	Population Hits	Population Total	One-tailed Fisher exact probability	Gene Symbol
nucleosome assembly	3	26	30	6663	0.000199732	HIST1H2BJ; HIST1H2BN; HIST1H3D
establishment and/or maintenance of chromatin architecture	4	26	96	6663	0.000474417	HIST1H2BJ; HIST1H2BN; HIST1H3D; TAF6L
DNA packaging	4	26	104	6663	0.0006429	HIST1H2BJ; HIST1H2BN; HIST1H3D; TAF6L
chromosome organization and biogenesis (sensu Eukarya)	4	26	116	6663	0.000969806	HIST1H2BJ; HIST1H2BN; HIST1H3D; TAF6L
nuclear organization and biogenesis	4	26	118	6663	0.00103388	HIST1H2BJ; HIST1H2BN; HIST1H3D; TAF6L
chromatin assembly/disassembly	3	26	53	6663	0.00108585	HIST1H2BJ; HIST1H2BN; HIST1H3D
complement activation\, classical pathway	2	26	26	6663	0.00449273	APOH; C1QG
complement activation	2	26	30	6663	0.00595606	APOH; C1QG
vacuolar protein catabolism	1	26	2	6663	0.00778965	CPA2
DNA metabolism	5	26	344	6663	0.00954998	CTGF; HIST1H2BJ; HIST1H2BN; HIST1H3D; TAF6L
blood coagulation	2	26	61	6663	0.023271	FGG; THBS1
transcription from Pol II promoter	4	26	298	6663	0.0269359	MAFG; TAF6L; TCEB3; TIF1
hemostasis	2	26	66	6663	0.0269545	FGG; THBS1
morphogenesis	6	26	653	6663	0.0362954	CTGF; DPYSL2; GPC3; HUMMLC2B; RPS6KA3; THBS1
humoral defense mechanism (sensu Vertebrata)	2	26	78	6663	0.0366774	APOH; C1QG
FGF receptor signaling pathway	1	26	10	6663	0.0383688	CTGF
skeletal development	2	26	89	6663	0.0465997	CTGF; RPS6KA3
HepG2 time and concentration up-regulated genes
Biological Procees	List Hits	List Total	Population Hits	Population Total	One-tailed Fisher exact probability	Gene Symbol
nucleosome assembly	3	34	30	6663	0.000448653	HIST1H2BJ; HIST1H2BN; HIST1H3D
prostaglandin metabolism	2	34	8	6663	0.000694262	AKR1C3; MGST1
prostanoid metabolism	2	34	8	6663	0.000694262	AKR1C3; MGST1
establishment and/or maintenance of chromatin architecture	4	34	96	6663	0.00134757	HIST1H2BJ; HIST1H2BN; HIST1H3D; TAF6L
DNA packaging	4	34	104	6663	0.00181232	HIST1H2BJ; HIST1H2BN; HIST1H3D; TAF6L
chromatin assembly/disassembly	3	34	53	6663	0.00238951	HIST1H2BJ; HIST1H2BN; HIST1H3D
chromosome organization and biogenesis (sensu Eukarya)	4	34	116	6663	0.00270294	HIST1H2BJ; HIST1H2BN; HIST1H3D; TAF6L
nuclear organization and biogenesis	4	34	118	6663	0.00287606	HIST1H2BJ; HIST1H2BN; HIST1H3D; TAF6L
icosanoid metabolism	2	34	17	6663	0.00327644	AKR1C3; MGST1
blood coagulation	3	34	61	6663	0.00357044	ITGA2; SERPINE1; THBS1
hemostasis	3	34	66	6663	0.00446157	ITGA2; SERPINE1; THBS1
glucuronate metabolism	1	34	1	6663	0.00510281	UGDH
uronic acid metabolism	1	34	1	6663	0.00510281	UGDH
UDP-glucuronate biosynthesis	1	34	1	6663	0.00510281	UGDH
glucuronate biosynthesis	1	34	1	6663	0.00510281	UGDH
UDP-glucuronate metabolism	1	34	1	6663	0.00510281	UGDH
obsolete biological process	6	34	324	6663	0.00534709	BIRC5; CDKN1A; HIST1H3D; IER3; JAG1; TXNRD1
DNA metabolism	6	34	344	6663	0.00713791	CRY1; HIST1H2BJ; HIST1H2BN; HIST1H3D; PCNA; TAF6L
xenobiotic metabolism	2	34	29	6663	0.00941397	AKR1C1; NQO1
response to xenobiotic stimulus	2	34	30	6663	0.0100543	AKR1C1; NQO1
keratinocyte differentiation	1	34	2	6663	0.0101803	JAG1
endothelial cell differentiation	1	34	2	6663	0.0101803	JAG1
UDP-glucose metabolism	1	34	2	6663	0.0101803	UGDH
myoblast differentiation	1	34	2	6663	0.0101803	JAG1
cell growth and/or maintenance	18	34	2180	6663	0.011479	AKAP12; AKR1C3; APOC1; APOC2; BIRC5; CDKN1A; GEM; GSN; HIST1H2BJ; HIST1H2BN; HIST1H3D; IER3; IGFBP1; JAG1; K-ALPHA-1; PCNA; RPS27L; TAF6L
G2/M transition of mitotic cell cycle	2	34	35	6663	0.0135356	BIRC5; CDKN1A
cellular process	25	34	3568	6663	0.0136705	AKAP12; AKR1C3; APOC1; APOC2; BIRC5; CCL20; CDKN1A; GEM; GSN; HIST1H2BJ; HIST1H2BN; HIST1H3D; IER3; IGFBP1; ITGA2; ITPKB; JAG1; K-ALPHA-1; NELL1; NQO1; PCNA; RPS27L; TAF6L; THBS1; TXNRD1
cell organization and biogenesis	6	34	399	6663	0.0142937	GSN; HIST1H2BJ; HIST1H2BN; HIST1H3D; K-ALPHA-1; TAF6L
lipid transport	2	34	37	6663	0.0150548	APOC1; APOC2
cysteine metabolism	1	34	3	6663	0.0152327	GCLM
embryogenesis and morphogenesis	2	34	46	6663	0.0227379	HIST1H3D; IER3
synaptic transmission\, cholinergic	1	34	5	6663	0.0252625	NQO1
actin filament polymerization	1	34	5	6663	0.0252625	GSN
oncogenesis	2	34	50	6663	0.0265735	BIRC5; CDKN1A
response to chemical substance	3	34	131	6663	0.0285193	AKR1C1; CCL20; NQO1
electron transport	4	34	231	6663	0.0288923	NQO1; OKL38; TXNRD1; UGDH
regulation of cell migration	1	34	6	6663	0.0302401	JAG1
glycosaminoglycan biosynthesis	1	34	6	6663	0.0302401	UGDH
regulation of DNA replication	1	34	7	6663	0.0351931	PCNA
N signaling pathway	1	34	7	6663	0.0351931	JAG1
heavy metal sensitivity/resistance	1	34	7	6663	0.0351931	TXNRD1
nerve-nerve synaptic transmission	1	34	7	6663	0.0351931	NQO1
aminoglycan biosynthesis	1	34	7	6663	0.0351931	UGDH
glutathione biosynthesis	1	34	7	6663	0.0351931	GCLM
regulation of apoptosis	3	34	149	6663	0.0395607	BIRC5; CDKN1A; IER3
glutathione metabolism	1	34	8	6663	0.0401215	GCLM
nucleotide-sugar metabolism	1	34	8	6663	0.0401215	UGDH
negative regulation of apoptosis	2	34	67	6663	0.0454589	BIRC5; IER3
anti-apoptosis	2	34	67	6663	0.0454589	BIRC5; IER3
carboxylic acid metabolism	4	34	270	6663	0.0471019	AKR1C3; GCLM; MGST1; UGDH
organic acid metabolism	4	34	271	6663	0.0476376	AKR1C3; GCLM; MGST1; UGDH
lipoprotein metabolism	1	34	10	6663	0.0499051	APOC1
nitric oxide metabolism	1	34	10	6663	0.0499051	NQO1
nitric oxide biosynthesis	1	34	10	6663	0.0499051	NQO1

## Sheet: MCF7 and HepG2 common processes
Over-represented biological processes in both MCF-7 and HepG2 cells
Down-regulated genes
nucleosome assembly
establishment and/or maintenance of chromatin architecture
DNA packaging
chromosome organization and biogenesis (sensu Eukarya)
nuclear organization and biogenesis
chromatin assembly/disassembly
Up-regulated genes
G2/M transition of mitotic cell cycle
heavy metal sensitivity/resistance
nerve-nerve synaptic transmission
obsolete biological process
oncogenesis
prostaglandin metabolism
prostanoid metabolism
synaptic transmission\, cholinergic
