# Supplementary material for: Time- and concentration-dependent changes in gene expression induced by benzo(a)pyrene in two human cell lines, MCF-7 and HepG2
Source: BMC Genomics. 2006 Oct 16;7:260. doi: 10.1186/1471-2164-7-260 (PMC1621085; doi:10.1186/1471-2164-7-260)
Supplement: Additional file 6 — RTqPCR data. Differential expression of selected genes in MCF-7 and HepG2 cells exposed to BaP measured by microarray and RTqPCR. [file 1471-2164-7-260-S6.xls]

## Sheet: RTqPCR
Gene	Cell line	Dose	6h		24h		48h
			Microarray	RT-PCR	Microarray	RT-PCR	Microarray	RT-PCR
AKR1C3	MCF-7	2.5	1	1.47	1.53	2.39911	1.17	1.73
		5	1.1	1.56	1.34	2.61654	1.16	2.63
	HepG2	2.5	2	2.1	1.7	1.6	1	1.1
		5	1.4	1.06	1.6	1.00083	1.1	0.83
BAX	MCF-7	2.5	1.1	1.14	1	1.68445	1.4	3.63
		5	1	1.23	1.1	1.46696	1.2	3.1
	HepG2	2.5	1.02	1.07	1.1	1.17518	1.02	1.36
		5	0.998	1.1	1.1	1.76974	1.1	1.95
CDKN1A	MCF-7	2.5	1	1.32	1.45	1.9015	2.96	4.48
		5	0.89	1.24	1.05	1.57964	1.83	4.1
	HepG2	2.5	0.95	2.73	1	2.77275	1	1.9
		5	1.38	2.68	1.3	4.93137	1.33	4.61
HISTH13D	MCF-7	2.5	0.9	1.02	0.87	0.636336	0.55	0.24
		5	1	1.07	0.69	0.55194	0.58	0.3
	HepG2	2.5	0.59	0.62	1.7	1.28878	1.2	0.84
		5	1	0.63	0.9	0.982721	1	0.74
IER3	MCF-7	2.5	1.1	2.34	1.1	1.47578	1.2	0.93
		5	1.4	2.46	1.2	1.12878	1.6	0.98
	HepG2	2.5	1.1	1.1	1.3	1.62734	1	0.76
		5	1.1	1.19	1.5	1.97449	1.2	0.9
PCNA	MCF-7	2.5	1.01	1.04	1.13	1.22295	0.85	0.97
		5	0.99	1.13	1.1	1.26052	0.96	1.13
	HepG2	2.5	1	1.16	1.3	1.41166	1.4	1.96
		5	1.1	1.45	1.3	1.4	1.5	3.74
NQO1	MCF-7	2.5	1.2	2.06	2.3	2.87	2.8	4.02
		5	1.2	1.9	2.2	2.28	2.4	3.36
	HepG2	2.5	1.9	1.66	1.3	1.35	1.1	1.1
		5	1.6	1.93	1	1.82	1.1	1.32
CYP1B1	MCF-7	2.5	3.51	4.92	2.69	4.6	3.28	4.26
		5	4.09	4.78	3.9	3.73	4.69	4.93
	HepG2	2.5	1.02	34.44	0.99	7.36	1.1	10.71
		5	0.96	40.32	0.98	18.73	0.98	11.69
p53	MCF-7	2.5	1.02	1.04	1	1.09429	0.92	1.02
		5	1.08	0.97	1	1.05642	0.99	1.05
	HepG2	2.5	0.95	1.12	1	0.913529	0.97	0.88
		5	1.08	1.29	1.1	1.07004	1.01	0.99
CYP1A1	MCF-7	2.5		70.3		65.19		122
		5		76.9		60.66		130.86
	HepG2	2.5		151.6		20.18		9.86
		5		139.3		66.44		29.9
AHR	MCF-7	2.5		0.927548		0.93		1.08
		5		0.90987		0.91		1.19
	HepG2	2.5		1.03		1.03		0.7
		5		0.99		0.99		0.88
